# Supplementary material for: Two-dimensional phos-tag zymograms for tracing phosphoproteins by activity in-gel staining
Source: Front Plant Sci. 2015 Apr 14;6:230. doi: 10.3389/fpls.2015.00230 (PMC4396385; doi:10.3389/fpls.2015.00230)
Supplement: Supplementary file 1 [file Table1.XLSX]

## Sheet: hrCNE
hrCNE
Spot 4
RecName Full Fructose bisphosphate aldolase chloroplastic Short ALDP EC 4 1 2 13 Flags Precurs
	Accession	Entry	Description	mW (Da)	pI (pH)	PLGS Score	Peptides	Theoretical Peptides	Coverage (%)	Precursor RMS Mass Error (ppm)	Products	Digest Peptides	Modified Peptides	Products RMS Mass Error (ppm)	Products RMS RT Error (min)	Amount (fmol)	Amount (ngrams)	Protein ID
	Q40677	ALFC_ORYSJ	RecName Full Fructose bisphosphate aldolase chloroplastic Short ALDP EC 4 1 2 13 Flags Precurs	41979	6.416	97.2781	2	31	7.2165	5.1108	12	2	0	15.4566	0.014365359	0.0	0.0	1283
					LASIGLENTEANR
					TVVSIPNGPSELAVK
Spot 5
RecName Full Fructose bisphosphate aldolase EC 4 1 2 13
	Accession	Entry	Description	mW (Da)	pI (pH)	PLGS Score	Peptides	Theoretical Peptides	Coverage (%)	Precursor RMS Mass Error (ppm)	Products	Digest Peptides	Modified Peptides	Products RMS Mass Error (ppm)	Products RMS RT Error (min)	Amount (fmol)	Amount (ngrams)	Protein ID
	C0PD30	C0PD30_MAIZE	RecName Full Fructose bisphosphate aldolase EC 4 1 2 13	38122	6.3999	662.3979	6	25	23.5795	5.5092	43	5	0	12.4978	0.018815996	0.0	0.0	372185
Spot 6
Fructose bisphosphate aldolase 2 chloroplastic
	Accession	Entry	Description	mW (Da)	pI (pH)	PLGS Score	Peptides	Theoretical Peptides	Coverage (%)	Precursor RMS Mass Error (ppm)	Products	Digest Peptides	Modified Peptides	Products RMS Mass Error (ppm)	Products RMS RT Error (min)	Amount (fmol)	Amount (ngrams)	Protein ID
	Q40677	ALFC_ORYSJ	RecName Full Fructose bisphosphate aldolase chloroplastic Short ALDP EC 4 1 2 13 Flags Precurs	41979	6.416	1049.834	9	31	15.9794	6.5169	92	6	1	17.7236	0.016002627	0.0	0.0	1283
	Q944G9	ALFC2_ARATH	RecName Full Probable fructose bisphosphate aldolase 2 chloroplastic EC 4 1 2 13 Flags Precurso	42961	7.0986	552.2926	3	30	5.0251	7.3726	24	2	0	17.5583	0.018172517	0.0	0.0	1279
Spot 9	non significant
Spot 11	non significant
spot 15	Accession	Entry	Description	mW (Da)	pI (pH)	PLGS Score	Peptides	Theoretical Peptides	Coverage (%)	Precursor RMS Mass Error (ppm)	Products	Digest Peptides	Modified Peptides	Products RMS Mass Error (ppm)	Products RMS RT Error (min)	Amount (fmol)	Amount (ngrams)	Protein ID
	A5H453	PER42_MAIZE	Peroxidase 42 OS Zea mays GN PER42 PE 2 SV 1	32990	5.5928	1472.98	3	16	12.7726	3.784	43	3	0	17.9231	0.014924	0	0	286694
	Precursor MH+ (Da)	z	Peak mW	Peptide MH+ (Da)	MH+ Error (Da)	MH+ Error (ppm)	Score	Start	End	Sequence	Retention Time (min)	Query Tool	Intensity	Peptide Type	Products	BY Matches	Products RMS Mass Error (ppm)	Products RMS RT Error (min)	Protein ID
	1696.94	2	1696.94	1696.94	0.0011	0.6188	7.561	134	150	(R)DGVVALGGPSWTVLLGR(R)	84.7296	PLGS Databank Search	30671	Pass One Match	26	b2b3b4b4°b5b6b6°b7°b8b8°b11b12y1y2y3y6y7y8y9y10y10°y11y12y13y14y17	17.9803	0.0094	286694,
	992.536	1.85	992.537	992.541	-0.004	-3.9801	6.7582	103	111	(R)AFDVVNSIK(A)	62.1694	PLGS Databank Search	16621	Pass One Match	11	b7°b8y1y2y3y4*y5y6y7y7°y9	18.3255	0.0175	286694,
	1501.77	2	1501.77	1501.78	-0.0078	-5.1704	6.2423	298	312	(K)MGNLGPLTGTSGQIR(L)	62.7943	PLGS Databank Search	4121	Pass One Match	6	b3b5*b11b13°y8*y11	16.8998	0.0255	286694,
spot 16	Accession	Entry	Description	mW (Da)	pI (pH)	PLGS Score	Peptides	Theoretical Peptides	Coverage (%)	Precursor RMS Mass Error (ppm)	Products	Digest Peptides	Modified Peptides	Products RMS Mass Error (ppm)	Products RMS RT Error (min)	Amount (fmol)	Amount (ngrams)	Protein ID
	A5H454	PER66_MAIZE	RecName Full Peroxidase 66 EC 1 11 1 7 AltName Full Plasma membrane bound peroxidase 3 2 Short	33398	8.02	596.839	3	22	13.75	3.2181	28	3	0	15.3971	0.0147995	0	0	19981
	Precursor MH+ (Da)	z	Peak mW	Peptide MH+ (Da)	MH+ Error (Da)	MH+ Error (ppm)	Score	Start	End	Sequence	Modifications	Retention Time (min)	Query Tool	Intensity	Peptide Type	Products	BY Matches	Products RMS Mass Error (ppm)	Products RMS RT Error (min)	Protein ID
	1696.94	2	1696.94	1696.94	0.0037	2.1581	6.8876	134	150	(R)DGVVALGGPSWTVLLGR(R)		84.7452	PLGS Databank Search	4594.24	Pass One Match	17	b3b4b5b5°b6b7b8b10°b11b13°y2y3y10y11y12y13y17	8.7762	0.0156	19981,
	1888.97	2	1888.97	1888.97	7.0E-4	0.347	5.7979	39	56	(R)SCPNALSTIRSGVNSAVR(Q)	Carbamidomethyl C (2)	76.5897	PLGS Databank Search	2767	Missed Cleavage	7	b7b8*b11°b13°y7*y8y17	23.7124	0.016	19981,
	962.562	2	962.562	962.567	-0.0049	-5.1274	5.6237	103	111	(R)GFVVVNSIK(A)		69.6823	PLGS Databank Search	3782	Pass One Match	4	b4b7*y4°y9	18.659	0.0066	19981,
phos-tag hrCNE
Spot 4 & 5 (analyzed together)
RecName Full Fructose bisphosphate aldolase chloroplastic Short ALDP EC 4 1 2 13
OK	Accession	Entry	Description	mW (Da)	pI (pH)	PLGS Score	Peptides	Theoretical Peptides	Coverage (%)	Precursor RMS Mass Error (ppm)	Products	Digest Peptides	Modified Peptides	Products RMS Mass Error (ppm)	Products RMS RT Error (min)	Amount (fmol)	Amount (ngrams)	Protein ID
2	Q40677	ALFC_ORYSJ	RecName Full Fructose bisphosphate aldolase chloroplastic Short ALDP EC 4 1 2 13 Flags Precurs	41979	6.416	1212.375	7	31	15.9794	4.8277	68	6	0	14.8917	0.013494438	0.0	0.0	1283
2	Q944G9	ALFC2_ARATH	RecName Full Probable fructose bisphosphate aldolase 2 chloroplastic EC 4 1 2 13 Flags Precurso	42961	7.0986	492.7726	3	30	5.0251	5.4337	23	2	0	14.3893	0.017835198	0.0	0.0	1279
Spot 6
OK	Accession	Entry	Description	mW (Da)	pI (pH)	PLGS Score	Peptides	Theoretical Peptides	Coverage (%)	Precursor RMS Mass Error (ppm)	Products	Digest Peptides	Modified Peptides	Products RMS Mass Error (ppm)	Products RMS RT Error (min)	Amount (fmol)	Amount (ngrams)	Protein ID
2	Q944G9	ALFC2_ARATH	RecName Full Probable fructose bisphosphate aldolase 2 chloroplastic EC 4 1 2 13 Flags Precurso	42961	7.0986	408.9462	1	30	3.0151	0.1303	11	1	0	15.6243	0.01049495	0.0	0.0	1279
2	Q40677	ALFC_ORYSJ	RecName Full Fructose bisphosphate aldolase chloroplastic Short ALDP EC 4 1 2 13 Flags Precurs	41979	6.416	315.9957	3	31	9.5361	2.4017	31	3	1	15.5024	0.012901218	0.0	0.0	1283
Spot 8
Uncharacterized protein/Full Fruit protein PKIWI502
OK	Accession	Entry	Description	mW (Da)	pI (pH)	PLGS Score	Peptides	Theoretical Peptides	Coverage (%)	Precursor RMS Mass Error (ppm)	Products	Digest Peptides	Modified Peptides	Products RMS Mass Error (ppm)	Products RMS RT Error (min)	Amount (fmol)	Amount (ngrams)	Protein ID
2	B6TA31	B6TA31_MAIZE	SubName Full Fruit protein PKIWI502	31711	7.043	2384.324	11	18	38.7755	2.9309	103	10	0	16.4889	0.014799578	0.0	0.0	210923
2	M0XGV2	M0XGV2_HORVD	SubName Full Uncharacterized protein	31739	4.793	360.2305	2	22	7.4576	2.2715	18	2	0	17.1326	0.018137556	0.0	0.0	1429193
