# Supplementary material for: Two-dimensional phos-tag zymograms for tracing phosphoproteins by activity in-gel staining
Source: Front Plant Sci. 2015 Apr 14;6:230. doi: 10.3389/fpls.2015.00230 (PMC4396385; doi:10.3389/fpls.2015.00230)
Supplement: Supplementary file 2 [file Table2.XLSX]

## Sheet: hrCNE
Accession	Description	ΣCoverage	Σ# Proteins	Σ# Unique Peptides	Σ# Peptides	Σ# PSMs	Score A2	Coverage A2	# Peptides A2	# PSM A2	Score B2	Coverage B2	# Peptides B2	# PSM B2	Score C2	Coverage C2	# Peptides C2	# PSM C2	Score D2	Coverage D2	# Peptides D2	# PSM D2	Score E2	Coverage E2	# Peptides E2	# PSM E2	Score F2	Coverage F2	# Peptides F2	# PSM F2	Score G2	Coverage G2	# Peptides G2	# PSM G2	Score H2	Coverage H2	# Peptides H2	# PSM H2	# AAs	MW [kDa]	calc. pI
B6T2L2	Sedoheptulose-1,7-bisphosphatase OS=Zea mays PE=2 SV=1 - [B6T2L2_MAIZE]	38.96	1	14	14	62	6.10016	6.49	2	2		0			3.07966	3.9	1	1																	157.756	38.96	14	59	385	41.7901	6.40479
	Sequence	# PSMs	# Proteins	# Protein Groups	Protein Group Accessions	Modifications	MH+ [Da]	q-Value	PEP	A2	G2	XCorr A2	XCorr G2	B2	H2	XCorr B2	XCorr H2	C2	XCorr C2	D2	XCorr D2	E2	XCorr E2	F2	XCorr F2	# Missed Cleavages
	YTGGMVPDVNQIIVK	6	1	1	B6T2L2	M5(Oxidation)	1649.86	0	0.09665	High		3.64159			High		3.30288	High	3.07966							0
	FEETLYGSSR	5	1	1	B6T2L2		1188.55	0	6.111e-05	High		2.45857			High		2.56132									0
	LTGVTGGDQVAAAMGIYGPR	2	1	1	B6T2L2		1933.97	0	4.37e-06						High		5.0926									0
	LTGVTGGDQVAAAMGIYGPR	2	1	1	B6T2L2	M14(Oxidation)	1949.97	0	0.002105						High		4.27192									0
	LLFEALEYSHVCK	6	1	1	B6T2L2	C12(Carbamidomethyl)	1608.8	0	5.412e-08						High		3.95091									0
	NEIIRFEETLYGSSR	5	1	1	B6T2L2		1813.9	0	0.05789						High		3.84862									1
	LLFEVAPLGFLMEK	1	1	1	B6T2L2		1606.89	0	5.874e-08						High		3.7897									0
	LLFEVAPLGFLMEK	3	1	1	B6T2L2	M12(Oxidation)	1622.88	0	0.008772						High		3.27724									0
	ATFDNPEYDK	2	1	1	B6T2L2		1199.52	0	8.395e-06						High		2.93162									0
	GIFTNVTSPTAK	4	1	1	B6T2L2		1235.66	0	8.177e-05						High		2.72354									0
	TQVAYGSKNEIIR	2	1	1	B6T2L2		1478.79	0	0.0006949						Medium		2.70522									1
	YTGGMVPDVNQIIVK	2	1	1	B6T2L2		1633.86	0	7.88e-05						High		2.64861									0
	MFSPGNLR	4	1	1	B6T2L2	M1(Oxidation)	937.453	0	0.01011						High		2.31745									0
	VINELDER	3	1	1	B6T2L2		987.508	0	5.595e-05						High		2.27184									0
	LLICMGEAMR	2	1	1	B6T2L2	C4(Carbamidomethyl); M9(Oxidation)	1209.57	0	0.03887						High		2.14225									0
	LLICMGEAMR	2	1	1	B6T2L2	C4(Carbamidomethyl)	1193.58	0	0.002675						High		2.12091									0
	MFSPGNLR	2	1	1	B6T2L2		921.459	0	0.03558						High		2.10963									0
	TTYIVALK	3	1	1	B6T2L2		908.542	0	0.03305						High		2.10945									0
	LLICMGEAMR	2	1	1	B6T2L2	C4(Carbamidomethyl); M5(Oxidation); M9(Oxidation)	1225.57	0	0.007077						High		2.09471									0
	ATPDKNLIR	4	1	1	B6T2L2		1027.59	0	0.01653						High		1.8587									1
C0P3R7	Uncharacterized protein OS=Zea mays PE=2 SV=1 - [C0P3R7_MAIZE]	35.05	5	3	3	4																													10.0174	35.05	3	4	97	10.4523	6.49365
	Sequence	# PSMs	# Proteins	# Protein Groups	Protein Group Accessions	Modifications	MH+ [Da]	q-Value	PEP	A2	G2	XCorr A2	XCorr G2	B2	H2	XCorr B2	XCorr H2	C2	XCorr C2	D2	XCorr D2	E2	XCorr E2	F2	XCorr F2	# Missed Cleavages
	VNTDDSPNVASTYGIR	1	4	1	C0P3R7		1708.81	0	0.006238						High		4.3717									0
	ESVIGAVPK	1	5	1	C0P3R7		899.516	0	0.1039						High		2.01905									0
	SIPTVLIFK	2	5	1	C0P3R7		1017.63	0	0.01587						Medium		1.91092									0
B4FRC8	Fruit protein PKIWI502 OS=Zea mays PE=2 SV=1 - [B4FRC8_MAIZE]	30.61	3	9	9	51										0																			149.911	30.61	9	51	294	31.5864	7.15186
	Sequence	# PSMs	# Proteins	# Protein Groups	Protein Group Accessions	Modifications	MH+ [Da]	q-Value	PEP	A2	G2	XCorr A2	XCorr G2	B2	H2	XCorr B2	XCorr H2	C2	XCorr C2	D2	XCorr D2	E2	XCorr E2	F2	XCorr F2	# Missed Cleavages
	LCALRDGDVVELGAVTGK	2	3	1	B4FRC8	C2(Carbamidomethyl)	1872.98	0	0.000211						High		4.36631									1
	VPGEELKPAYMVISSPPK	5	2	1	B4FRC8		1942.03	0	0.0007484						High		4.13359									0
	VPGEELKPAYMVISSPPK	9	2	1	B4FRC8	M11(Oxidation)	1958.02	0	9.207e-06						High		3.83251									0
	IIPVLSQPDDSWKGER	10	3	1	B4FRC8		1839.96	0	0.0001206						High		3.78583									1
	DGDVVELGAVTGK	6	3	1	B4FRC8		1259.64	0	0.001897						High		3.6877									0
	IIPVLSQPDDSWK	3	3	1	B4FRC8		1497.79	0	0.01714						High		3.10658									0
	LSNWESTGIK	4	3	1	B4FRC8		1134.58	0	0.08799						High		2.87048									0
	SLIEFGFAAK	4	3	1	B4FRC8		1082.59	0	0.0993						High		2.22485									0
	GYVQDAFFR	5	3	1	B4FRC8		1102.53	0	0.001214						Medium		2.10777									0
	LYYGDTSLK	3	3	1	B4FRC8		1059.53	0	0.01694						High		1.7496									0
B6U980	Histone H4 OS=Zea mays PE=2 SV=1 - [B6U980_MAIZE]	29.33	31	2	2	8		0											5.60178	29.33	2	2	7.19803	29.33	2	3	4.92066	29.33	2	2	2.12104	16	1	1					75	8.18446	10.3892
	Sequence	# PSMs	# Proteins	# Protein Groups	Protein Group Accessions	Modifications	MH+ [Da]	q-Value	PEP	A2	G2	XCorr A2	XCorr G2	B2	H2	XCorr B2	XCorr H2	C2	XCorr C2	D2	XCorr D2	E2	XCorr E2	F2	XCorr F2	# Missed Cleavages
	ISGLIYEETR	3	28	1	B6U980		1180.62	0	0.1106											High	3.20695	High	3.32615	High	3.12988	0
	TVTAMDVVYALK	5	28	1	B6U980	M5(Oxidation)	1326.69	0	0.4249		High		2.12104							High	2.39482	High	2.16565	High	1.79079	0
B4F8P6	Malic enzyme OS=Zea mays PE=2 SV=1 - [B4F8P6_MAIZE]	25	21	12	12	22													17.0522	12.11	6	6	38.7096	25	12	15	0	1.73	1	1									636	69.7748	6.62451
	Sequence	# PSMs	# Proteins	# Protein Groups	Protein Group Accessions	Modifications	MH+ [Da]	q-Value	PEP	A2	G2	XCorr A2	XCorr G2	B2	H2	XCorr B2	XCorr H2	C2	XCorr C2	D2	XCorr D2	E2	XCorr E2	F2	XCorr F2	# Missed Cleavages
	ALADQATQDNFEK	3	4	1	B4F8P6		1450.68	0	0.08471											High	3.30754	High	3.38287			0
	YIAMMNLQETDER	2	5	1	B4F8P6	M4(Oxidation); M5(Oxidation)	1645.72	0	0.4039											High	3.23568	High	2.74293			0
	SIFASGSPFAPVEYEGK	2	4	1	B4F8P6		1785.86	0	0.0796											High	3.10601	High	3.14197			0
	NIQVICVTDGER	2	11	1	B4F8P6	C6(Carbamidomethyl)	1403.69	0	0.1419											High	2.94223	High	2.98508			0
	LLNDEFYIGLR	2	11	1	B4F8P6		1352.72	0	0.2022											High	2.75056	High	2.84011			0
	GSIFPPFTSIR	4	4	1	B4F8P6		1221.66	0	0.2376											High	1.71017	High	2.13861	High	1.46863	0
	ILGLGDLGCQGMGIPVGK	1	12	1	B4F8P6	C9(Carbamidomethyl); M12(Oxidation)	1800.93	0	0.04645													High	3.85026			0
	YGSIFGRPQGLYVSLK	1	4	1	B4F8P6		1784.96	0	0.3701													High	3.2782			0
	GLLPPAVLSQELQIK	1	4	1	B4F8P6		1605.95	0	0.1951													High	2.87803			0
	GLAFTEEERDGHYLR	1	4	1	B4F8P6		1792.86	0	0.2796													High	2.61938			1
	AYELGLATR	2	9	1	B4F8P6		993.534	0	0.2367													High	1.95449			0
	LPPPSDLVK	1	3	1	B4F8P6		965.564	0	0.226													High	1.70546			0
B6T9B3	2-cys peroxiredoxin BAS1 OS=Zea mays PE=2 SV=1 - [B6T9B3_MAIZE]	23.08	2	2	4	12	9.73552	16.54	3	3					15.9531	23.08	4	5																	11.497	16.92	3	4	260	28.2166	6.1001
	Sequence	# PSMs	# Proteins	# Protein Groups	Protein Group Accessions	Modifications	MH+ [Da]	q-Value	PEP	A2	G2	XCorr A2	XCorr G2	B2	H2	XCorr B2	XCorr H2	C2	XCorr C2	D2	XCorr D2	E2	XCorr E2	F2	XCorr F2	# Missed Cleavages
	EGVIQHSTINNLAIGR	2	4	2	B6T9B3;B4FM07		1721.93	0	0.3343	High		4.13161						High	3.89946							0
	AFGVLIPDQGIALR	5	4	2	B6T9B3;B4FM07		1469.85	0	5.558e-11	High		2.9303			Medium		2.93849	High	2.97698							0
	ASVVDDLPLVGNK	3	2	1	B6T9B3		1326.73	0	0.1516	High		2.67361			High		2.52436	High	2.5458							0
	SGGLGDLKYPLVSDVTK	2	2	1	B6T9B3		1748.94	0	0.05354						High		3.25347	High	3.71422							1
B4FM07	Uncharacterized protein OS=Zea mays PE=2 SV=1 - [B4FM07_MAIZE]	23.08	2	3	5	15	16.0378	23.08	5	5					16.165	23.08	4	5																	15.747	16.92	3	5	260	28.1466	6.1001
	Sequence	# PSMs	# Proteins	# Protein Groups	Protein Group Accessions	Modifications	MH+ [Da]	q-Value	PEP	A2	G2	XCorr A2	XCorr G2	B2	H2	XCorr B2	XCorr H2	C2	XCorr C2	D2	XCorr D2	E2	XCorr E2	F2	XCorr F2	# Missed Cleavages
	EGVIQHSTINNLAIGR	2	4	2	B6T9B3;B4FM07		1721.93	0	0.3343	High		4.13161						High	3.89946							0
	SGGLGDLKYPLISDVTK	3	2	1	B4FM07		1762.96	0	0.3231	High		3.60379			Medium		3.0921	High	3.27683							1
	AGGVDDLPLVGNK	4	2	1	B4FM07		1254.67	0	0.02289	High		3.4582			High		3.60989	High	3.19501							0
	AFGVLIPDQGIALR	5	4	2	B6T9B3;B4FM07		1469.85	0	5.558e-11	High		2.9303			Medium		2.93849	High	2.97698							0
	YPLISDVTK	1	2	1	B4FM07		1035.57	0	0.4773	High		1.91388														0
C0PD30	Fructose-bisphosphate aldolase OS=Zea mays GN=ZEAMMB73_444541 PE=2 SV=1 - [C0PD30_MAIZE]	19.32	3	7	8	49	9.79556	11.36	3	3	27.7346	18.47	6	9	10.7685	7.95	2	3	49.0486	19.32	8	15	40.2525	18.75	7	13	11.7004	15.63	4	4					6.98301	7.95	2	2	352	38.1224	6.78564
	Sequence	# PSMs	# Proteins	# Protein Groups	Protein Group Accessions	Modifications	MH+ [Da]	q-Value	PEP	A2	G2	XCorr A2	XCorr G2	B2	H2	XCorr B2	XCorr H2	C2	XCorr C2	D2	XCorr D2	E2	XCorr E2	F2	XCorr F2	# Missed Cleavages
	LASIGLENTEANR	12	3	1	C0PD30		1387.72	0	0.4971	High		3.9898		High	High	4.06265	3.96383	High	4.04068	High	4.18809	High	4.00071	High	3.84233	0
	IVDILAEQGIVPGIK	9	2	1	C0PD30		1564.93	0	0.0573084	High		3.37708		High	High	3.36904	3.01918	High	3.24205	High	3.27603	High	3.34368	High	3.01077	0
	ATPEQVAAYTLK	7	3	1	C0PD30		1291.69	0	0.1458	High		2.42869		High		2.65137				High	2.28495	High	2.29538	High	2.48672	0
	KIVDILAEQGIVPGIK	6	2	1	C0PD30		1693.02	0	0.2516					High		4.11749				High	4.22775	High	4.41524			1
	TVVSIPNGPSELAVK	5	3	1	C0PD30		1510.84	0	0.2615					High		2.84054				High	2.27145	High	2.93549	High	2.36056	0
	AAQDALLLR	7	5	2	C0PD30;B6T7D4		970.566	0	0.3663					High		2.44258				High	2.7399	High	2.40319			0
	RLASIGLENTEANR	2	3	1	C0PD30		1543.82	0	0.462											High	3.99736	High	3.99179			1
	DRATPEQVAAYTLK	1	3	1	C0PD30		1562.81	0.026	0.5449											Medium	3.48177					1
C4J273	Uncharacterized protein OS=Zea mays PE=2 SV=1 - [C4J273_MAIZE]	18.58	2	3	3	3													10.208	18.58	3	3																	226	24.2243	6.90283
	Sequence	# PSMs	# Proteins	# Protein Groups	Protein Group Accessions	Modifications	MH+ [Da]	q-Value	PEP	A2	G2	XCorr A2	XCorr G2	B2	H2	XCorr B2	XCorr H2	C2	XCorr C2	D2	XCorr D2	E2	XCorr E2	F2	XCorr F2	# Missed Cleavages
	ATGIQYAFAPCIAVCR	1	2	1	C4J273	C11(Carbamidomethyl); C15(Carbamidomethyl)	1797.87	0	0.3778											High	4.59818					0
	DYYIGSLLSGGGSVPR	1	2	1	C4J273		1640.82	0	0.2881											High	3.41804					0
	IGAATALEVR	1	2	1	C4J273		1000.58	0	0.5324											High	2.19179					0
B6TEW2	Ferredoxin--NADP reductase, leaf isozyme OS=Zea mays PE=2 SV=1 - [B6TEW2_MAIZE]	17.61	5	2	4	14	3.79354	4.78	1	1	6.40048	8.36	2	2	6.70689	8.36	2	2																	30.9314	17.61	4	9	335	37.592	8.22119
	Sequence	# PSMs	# Proteins	# Protein Groups	Protein Group Accessions	Modifications	MH+ [Da]	q-Value	PEP	A2	G2	XCorr A2	XCorr G2	B2	H2	XCorr B2	XCorr H2	C2	XCorr C2	D2	XCorr D2	E2	XCorr E2	F2	XCorr F2	# Missed Cleavages
	LYSIASSALGDFGDSK	5	7	2	B6TEW2;B6T9S5		1630.8	0	5.343e-16	High		3.79354		High	High	3.71573	3.89375	High	3.9607							0
	GIDDIMLDLAAK	4	4	2	B6TEW2;B6T9S5	M6(Oxidation)	1290.66	0	7.556e-12					High	Medium	2.68474	2.78259	High	2.7462							0
	DPNATIIMLATGTGIAPFR	1	4	1	B6TEW2		1959.03	0	0.001265						High		5.07303									0
	DPNATIIMLATGTGIAPFR	1	4	1	B6TEW2	M8(Oxidation)	1975.03	0	3.961e-06						High		3.68112									0
	LVYTNDQGEVVK	2	3	1	B6TEW2		1364.7	0	0.001491						High		3.21037									0
	GIDDIMLDLAAK	1	4	2	B6TEW2;B6T9S5		1274.66	0	0.0002236						High		2.83346									0
B4FAL9	Fructose-bisphosphate aldolase OS=Zea mays PE=2 SV=1 - [B4FAL9_MAIZE]	17.18	3	2	9	16														0			44.6682	17.18	9	16		0				0							355	38.566	7.60596
	Sequence	# PSMs	# Proteins	# Protein Groups	Protein Group Accessions	Modifications	MH+ [Da]	q-Value	PEP	A2	G2	XCorr A2	XCorr G2	B2	H2	XCorr B2	XCorr H2	C2	XCorr C2	D2	XCorr D2	E2	XCorr E2	F2	XCorr F2	# Missed Cleavages
	RLSSINVENVEENRR	1	4	2	B4FAL9;B4FWP0		1814.94	0	0.0353224													High	4.24974			2
	KVTPEVIAEYTVR	2	2	1	B4FAL9		1504.83	0	0.0902													High	3.81763			1
	GILAADESTGTIGK	2	4	2	B4FAL9;B4FWP0		1332.7	0	0.1016													High	3.72308			0
	LSSINVENVEENR	1	4	2	B4FAL9;B4FWP0		1502.74	0	0.1293													High	3.70447			0
	GILAADESTGTIGKR	3	4	2	B4FAL9;B4FWP0		1488.8	0	0.1733													High	3.37319			1
	LSSINVENVEENRR	2	4	2	B4FAL9;B4FWP0		1658.84	0	0.1168													High	3.14416			1
	VTPEVIAEYTVR	1	2	1	B4FAL9		1376.74	0	0.08774													High	2.40633			0
	DGKPFVDVLK	2	4	2	B4FAL9;B4FWP0		1117.62	0	0.3701													High	2.40486			0
	EGGVLPGIK	2	4	2	B4FAL9;B4FWP0		869.507	0	0.2924													High	1.47867			0
B4FWP0	Fructose-bisphosphate aldolase OS=Zea mays GN=ZEAMMB73_915833 PE=2 SV=1 - [B4FWP0_MAIZE]	17.18	2	2	9	15														0			41.6395	17.18	9	15		0				0							355	38.4349	7.29834
	Sequence	# PSMs	# Proteins	# Protein Groups	Protein Group Accessions	Modifications	MH+ [Da]	q-Value	PEP	A2	G2	XCorr A2	XCorr G2	B2	H2	XCorr B2	XCorr H2	C2	XCorr C2	D2	XCorr D2	E2	XCorr E2	F2	XCorr F2	# Missed Cleavages
	RLSSINVENVEENRR	1	4	2	B4FAL9;B4FWP0		1814.94	0	0.0353224													High	4.24974			2
	GILAADESTGTIGK	2	4	2	B4FAL9;B4FWP0		1332.7	0	0.1016													High	3.72308			0
	LSSINVENVEENR	1	4	2	B4FAL9;B4FWP0		1502.74	0	0.1293													High	3.70447			0
	KVTPEVIAQYTVR	1	1	1	B4FWP0		1503.85	0	0.0754													High	3.43989			1
	GILAADESTGTIGKR	3	4	2	B4FAL9;B4FWP0		1488.8	0	0.1733													High	3.37319			1
	LSSINVENVEENRR	2	4	2	B4FAL9;B4FWP0		1658.84	0	0.1168													High	3.14416			1
	VTPEVIAQYTVR	1	1	1	B4FWP0		1375.76	0	0.08014													High	2.83642			0
	DGKPFVDVLK	2	4	2	B4FAL9;B4FWP0		1117.62	0	0.3701													High	2.40486			0
	EGGVLPGIK	2	4	2	B4FAL9;B4FWP0		869.507	0	0.2924													High	1.47867			0
P43188	Adenylate kinase, chloroplastic OS=Zea mays GN=ADK1 PE=1 SV=1 - [KADC_MAIZE]	16.22	5	3	3	6	5.44399	11.26	2	2					5.91119	10.81	2	2										0							5.73703	11.26	2	2	222	24.852	5.03369
	Sequence	# PSMs	# Proteins	# Protein Groups	Protein Group Accessions	Modifications	MH+ [Da]	q-Value	PEP	A2	G2	XCorr A2	XCorr G2	B2	H2	XCorr B2	XCorr H2	C2	XCorr C2	D2	XCorr D2	E2	XCorr E2	F2	XCorr F2	# Missed Cleavages
	VQGDATVDAVFAK	3	5	1	P43188		1320.68	0	0.272	High		3.2387			High		3.56836	High	3.13373							0
	YSPPENEEIASR	2	5	1	P43188		1391.64	0	0.1774	High		2.2053			High		2.16866									0
	IDELLGSILEK	1	5	1	P43188		1229.7	0	2.405e-14									High	2.77746							0
B6SSU6	Fructose-bisphosphate aldolase, cytoplasmic isozyme 1 OS=Zea mays GN=ZEAMMB73_254795 PE=2 SV=1 - [B6SSU6_MAIZE]	14.13	2	4	4	7					3.11588	4.16	1	1					3.6152	4.16	1	1	11.9927	14.13	4	4	3.70433	4.16	1	1									361	38.1789	6.60986
	Sequence	# PSMs	# Proteins	# Protein Groups	Protein Group Accessions	Modifications	MH+ [Da]	q-Value	PEP	A2	G2	XCorr A2	XCorr G2	B2	H2	XCorr B2	XCorr H2	C2	XCorr C2	D2	XCorr D2	E2	XCorr E2	F2	XCorr F2	# Missed Cleavages
	VGPAGQGQPSELAVR	4	2	1	B6SSU6		1465.77	0	0.464					High		3.11588				High	3.6152	High	3.39692	High	3.70433	0
	LSSINLENVESNR	1	2	1	B6SSU6		1474.75	0	0.0621													High	3.64957			0
	GILASDESTGTIGK	1	2	1	B6SSU6		1348.69	0	0.09002													High	3.26932			0
	VLLEATLLK	1	2	1	B6SSU6		999.642	0	0.3385													High	1.6769			0
B4FJM9	Uncharacterized protein OS=Zea mays PE=2 SV=1 - [B4FJM9_MAIZE]	13.77	2	2	2	6																													16.7396	13.77	2	6	167	18.7376	7.41553
	Sequence	# PSMs	# Proteins	# Protein Groups	Protein Group Accessions	Modifications	MH+ [Da]	q-Value	PEP	A2	G2	XCorr A2	XCorr G2	B2	H2	XCorr B2	XCorr H2	C2	XCorr C2	D2	XCorr D2	E2	XCorr E2	F2	XCorr F2	# Missed Cleavages
	YIGSLVGDFHR	4	2	1	B4FJM9		1263.64	0	0.00318						High		3.13081									0
	TLLYGGIYGYPR	2	2	1	B4FJM9		1372.72	0	0.07642						High		2.72876									0
Q6TM44	Germin-like protein OS=Zea mays GN=glp1 PE=2 SV=1 - [Q6TM44_MAIZE]	13.68	3	3	3	5																	16.8404	13.68	3	5													212	21.8733	6.50732
	Sequence	# PSMs	# Proteins	# Protein Groups	Protein Group Accessions	Modifications	MH+ [Da]	q-Value	PEP	A2	G2	XCorr A2	XCorr G2	B2	H2	XCorr B2	XCorr H2	C2	XCorr C2	D2	XCorr D2	E2	XCorr E2	F2	XCorr F2	# Missed Cleavages
	SSVTANDFYFHGLAGQGK	2	1	1	Q6TM44		1898.9	0	0.1098													High	4.63485			0
	VTFLDDAQVK	2	3	1	Q6TM44		1135.6	0	0.3586													High	2.75323			0
	VTFLDDAQVKK	1	3	1	Q6TM44		1263.69	0	0.3397													High	2.53744			1
B6T7D4	Fructose-bisphosphate aldolase OS=Zea mays GN=ZEAMMB73_885208 PE=2 SV=1 - [B6T7D4_MAIZE]	13.33	2	4	5	11					16.5962	13.33	5	6					7.25784	2.4	1	3	4.71686	2.4	1	2		0											375	40.2204	5.45264
	Sequence	# PSMs	# Proteins	# Protein Groups	Protein Group Accessions	Modifications	MH+ [Da]	q-Value	PEP	A2	G2	XCorr A2	XCorr G2	B2	H2	XCorr B2	XCorr H2	C2	XCorr C2	D2	XCorr D2	E2	XCorr E2	F2	XCorr F2	# Missed Cleavages
	IVDVLSEQGIVPGIK	1	2	1	B6T7D4		1566.91	0	0.01868					High		3.44727										0
	LDSIGLENTEANR	1	2	1	B6T7D4		1431.71	0	0.05259					High		3.22561										0
	RLDSIGLENTEANR	1	2	1	B6T7D4		1587.81	0	0.4104					High		3.09202										1
	AAQDALLLR	7	5	2	C0PD30;B6T7D4		970.566	0	0.3663					High		2.44258				High	2.7399	High	2.40319			0
	ATPEQVAEYTLR	1	2	1	B6T7D4		1377.7	0	0.1132					High		2.08735										0
C0P2L6	Uncharacterized protein OS=Zea mays PE=2 SV=1 - [C0P2L6_MAIZE]	13.13	2	1	1	1														0															2.24738	13.13	1	1	99	10.8851	9.40771
	Sequence	# PSMs	# Proteins	# Protein Groups	Protein Group Accessions	Modifications	MH+ [Da]	q-Value	PEP	A2	G2	XCorr A2	XCorr G2	B2	H2	XCorr B2	XCorr H2	C2	XCorr C2	D2	XCorr D2	E2	XCorr E2	F2	XCorr F2	# Missed Cleavages
	VVEIYESAPAPLK	1	2	1	C0P2L6		1415.77	0	0.07133						High		2.24738									0
C0PC38	Uncharacterized protein OS=Zea mays PE=2 SV=1 - [C0PC38_MAIZE]	13	17	2	2	6													6.80063	13	2	2	7.08415	13	2	2	5.8406	13	2	2									223	23.8543	8.33838
	Sequence	# PSMs	# Proteins	# Protein Groups	Protein Group Accessions	Modifications	MH+ [Da]	q-Value	PEP	A2	G2	XCorr A2	XCorr G2	B2	H2	XCorr B2	XCorr H2	C2	XCorr C2	D2	XCorr D2	E2	XCorr E2	F2	XCorr F2	# Missed Cleavages
	AASFNIIPSSTGAAK	3	17	1	C0PC38		1434.76	0	0.4394											High	3.63027	High	3.3462	High	2.77678	0
	VPTVDVSVVDLTVR	3	17	1	C0PC38		1498.84	0	0.05477											High	3.17036	High	3.73795	High	3.06382	0
K7U7X5	Putative ubiquitin family protein (Fragment) OS=Zea mays GN=ZEAMMB73_119779 PE=4 SV=1 - [K7U7X5_MAIZE]	12.89	20	1	1	2													2.66049	12.89	1	1	2.72909	12.89	1	1		0				0							349	39.0161	8.54346
	Sequence	# PSMs	# Proteins	# Protein Groups	Protein Group Accessions	Modifications	MH+ [Da]	q-Value	PEP	A2	G2	XCorr A2	XCorr G2	B2	H2	XCorr B2	XCorr H2	C2	XCorr C2	D2	XCorr D2	E2	XCorr E2	F2	XCorr F2	# Missed Cleavages
	ESTLHLVLR	2	20	1	K7U7X5		1067.62	0	0.2494											High	2.66049	High	2.72909			0
C4J6E4	Uncharacterized protein OS=Zea mays PE=2 SV=1 - [C4J6E4_MAIZE]	12.6	5	2	2	2													6.63541	12.6	2	2																	254	26.443	5.80811
	Sequence	# PSMs	# Proteins	# Protein Groups	Protein Group Accessions	Modifications	MH+ [Da]	q-Value	PEP	A2	G2	XCorr A2	XCorr G2	B2	H2	XCorr B2	XCorr H2	C2	XCorr C2	D2	XCorr D2	E2	XCorr E2	F2	XCorr F2	# Missed Cleavages
	DGVVALGGPSWTVLLGR	1	5	1	C4J6E4		1696.93	0	0.3174											High	3.44496					0
	MGNLGPLTGTSGQIR	1	3	1	C4J6E4	M1(Oxidation)	1517.77	0	0.405											High	3.19045					0
F5B9E5	Actin (Fragment) OS=Cercospora sp. CZM09-1 PE=3 SV=1 - [F5B9E5_9PEZI]	11.76	2	1	2	4	3.74443	7.84	1	1		0								0			3.30537	7.84	1	1	3.53594	7.84	1	1		0			1.78633	3.92	1	1	204	22.3723	4.91943
	Sequence	# PSMs	# Proteins	# Protein Groups	Protein Group Accessions	Modifications	MH+ [Da]	q-Value	PEP	A2	G2	XCorr A2	XCorr G2	B2	H2	XCorr B2	XCorr H2	C2	XCorr C2	D2	XCorr D2	E2	XCorr E2	F2	XCorr F2	# Missed Cleavages
	SYELPDGQVITIGNER	3	2	1	F5B9E5		1790.89	0	0.1943	High		3.74443										High	3.30537	High	3.53594	0
	DLTDYLMK	1	3	2	F5B9E5;B6TQ08	M7(Oxidation)	1014.48	0	0.06502						High		1.78633									0
B2ZAF9	Malate dehydrogenase OS=Zea mays PE=2 SV=1 - [B2ZAF9_MAIZE]	11.14	4	3	3	3																	8.39776	11.14	3	3										0			332	35.5941	5.5415
	Sequence	# PSMs	# Proteins	# Protein Groups	Protein Group Accessions	Modifications	MH+ [Da]	q-Value	PEP	A2	G2	XCorr A2	XCorr G2	B2	H2	XCorr B2	XCorr H2	C2	XCorr C2	D2	XCorr D2	E2	XCorr E2	F2	XCorr F2	# Missed Cleavages
	VLVVANPANTNALILK	1	4	1	B2ZAF9		1649.99	0	0.04685													High	3.65917			0
	MELVDAAFPLLK	1	4	1	B2ZAF9	M1(Oxidation)	1362.73	0	0.09147													High	2.4685			0
	LNVQVSDVK	1	2	1	B2ZAF9		1001.56	0	0.31													High	2.27009			0
K7V8Z7	Uncharacterized protein OS=Zea mays GN=ZEAMMB73_812864 PE=4 SV=1 - [K7V8Z7_MAIZE]	11.11	42	1	1	3	2.59515	11.11	1	1									2.48514	11.11	1	1	3.03389	11.11	1	1		0				0				0			81	8.34736	11.356
	Sequence	# PSMs	# Proteins	# Protein Groups	Protein Group Accessions	Modifications	MH+ [Da]	q-Value	PEP	A2	G2	XCorr A2	XCorr G2	B2	H2	XCorr B2	XCorr H2	C2	XCorr C2	D2	XCorr D2	E2	XCorr E2	F2	XCorr F2	# Missed Cleavages
	AGLQFPVGR	3	42	1	K7V8Z7		944.529	0	0.2726	High		2.59515								High	2.48514	High	3.03389			0
B6T9S5	Ferredoxin--NADP reductase, leaf isozyme OS=Zea mays PE=2 SV=1 - [B6T9S5_MAIZE]	10.84	3	1	3	13	6.60097	7.59	2	2	9.44937	10.84	3	3	6.70689	7.59	2	2																	18.3753	10.84	3	6	369	40.6334	8.32373
	Sequence	# PSMs	# Proteins	# Protein Groups	Protein Group Accessions	Modifications	MH+ [Da]	q-Value	PEP	A2	G2	XCorr A2	XCorr G2	B2	H2	XCorr B2	XCorr H2	C2	XCorr C2	D2	XCorr D2	E2	XCorr E2	F2	XCorr F2	# Missed Cleavages
	LYSIASSALGDFGDSK	5	7	2	B6TEW2;B6T9S5		1630.8	0	5.343e-16	High		3.79354		High	High	3.71573	3.89375	High	3.9607							0
	LVYTNDQGEIVK	3	2	1	B6T9S5		1378.72	0	0.1457	High		2.80743		High	High	3.04889	2.4378									0
	GIDDIMLDLAAK	4	4	2	B6TEW2;B6T9S5	M6(Oxidation)	1290.66	0	7.556e-12					High	Medium	2.68474	2.78259	High	2.7462							0
	GIDDIMLDLAAK	1	4	2	B6TEW2;B6T9S5		1274.66	0	0.0002236						High		2.83346									0
F6MFD6	Malate dehydrogenase OS=Zea mays PE=2 SV=1 - [F6MFD6_MAIZE]	9.31	4	2	2	6	3.13421	4.5	1	1	2.43621	4.5	1	1	3.14553	4.5	1	1					6.54379	9.31	2	2	2.5343	4.5	1	1									333	36.3616	5.18604
	Sequence	# PSMs	# Proteins	# Protein Groups	Protein Group Accessions	Modifications	MH+ [Da]	q-Value	PEP	A2	G2	XCorr A2	XCorr G2	B2	H2	XCorr B2	XCorr H2	C2	XCorr C2	D2	XCorr D2	E2	XCorr E2	F2	XCorr F2	# Missed Cleavages
	SSAASTAVSIVDAIR	5	4	1	F6MFD6		1447.78	0	5.343e-16	High		3.13421		High		2.43621		High	3.14553			High	2.89699	High	2.5343	0
	LASGEVFGQDQPIALK	1	3	1	F6MFD6		1672.89	0	0.1009													High	3.64679			0
B4FQ59	Phosphoribulokinase OS=Zea mays PE=2 SV=1 - [B4FQ59_MAIZE]	9.14	5	3	3	9	5.66563	5.68	2	2	4.97469	5.68	2	2	7.40394	9.14	3	3																	5.5395	6.42	2	2	405	44.7217	6.21436
	Sequence	# PSMs	# Proteins	# Protein Groups	Protein Group Accessions	Modifications	MH+ [Da]	q-Value	PEP	A2	G2	XCorr A2	XCorr G2	B2	H2	XCorr B2	XCorr H2	C2	XCorr C2	D2	XCorr D2	E2	XCorr E2	F2	XCorr F2	# Missed Cleavages
	ANNFDLMYEQVK	4	5	1	B4FQ59	M7(Oxidation)	1487.68	0	3.534e-06	High		3.0281		High	High	2.65824	3.27561	High	3.15564							0
	FYGEVTQQMLK	3	5	1	B4FQ59	M9(Oxidation)	1359.66	0	0.3936	High		2.63753		High		2.31644		High	2.18246							0
	IFVIEGLHPMFDER	2	4	1	B4FQ59	M10(Oxidation)	1718.85	0	7.278e-13						High		2.26389	High	2.06584							0
B6TI56	Ribose-5-phosphate isomerase OS=Zea mays PE=1 SV=1 - [B6TI56_MAIZE]	8.03	1	2	2	2		0							5.64314	8.03	2	2																		0			274	28.7603	5.74463
	Sequence	# PSMs	# Proteins	# Protein Groups	Protein Group Accessions	Modifications	MH+ [Da]	q-Value	PEP	A2	G2	XCorr A2	XCorr G2	B2	H2	XCorr B2	XCorr H2	C2	XCorr C2	D2	XCorr D2	E2	XCorr E2	F2	XCorr F2	# Missed Cleavages
	LQELFKEEGVEAK	1	1	1	B6TI56		1519.8	0	5.343e-16									High	3.68587							1
	FIVIVDETK	1	1	1	B6TI56		1063.6	0	0.001441									High	1.95727							0
C0PDB0	Phosphoglycerate kinase OS=Zea mays PE=2 SV=1 - [C0PDB0_MAIZE]	7.79	7	2	2	3																													11.2679	7.79	2	3	411	43.17	5.33838
	Sequence	# PSMs	# Proteins	# Protein Groups	Protein Group Accessions	Modifications	MH+ [Da]	q-Value	PEP	A2	G2	XCorr A2	XCorr G2	B2	H2	XCorr B2	XCorr H2	C2	XCorr C2	D2	XCorr D2	E2	XCorr E2	F2	XCorr F2	# Missed Cleavages
	GVTTIIGGGDSVAAVEK	2	7	1	C0PDB0		1573.84	0	0.01677						High		3.99976									0
	GVSLMLPTDVVIADK	1	5	1	C0PDB0	M5(Oxidation)	1573.85	0	0.09474						High		3.47771									0
B4FRR1	Uncharacterized protein OS=Zea mays PE=2 SV=1 - [B4FRR1_MAIZE]	7.64	2	2	2	3																													7.68613	7.64	2	3	288	31.7315	6.07471
	Sequence	# PSMs	# Proteins	# Protein Groups	Protein Group Accessions	Modifications	MH+ [Da]	q-Value	PEP	A2	G2	XCorr A2	XCorr G2	B2	H2	XCorr B2	XCorr H2	C2	XCorr C2	D2	XCorr D2	E2	XCorr E2	F2	XCorr F2	# Missed Cleavages
	ASLVNDVDDVEK	1	2	1	B4FRR1		1303.63	0	0.009101						High		2.96182									0
	IVAISLDDPK	2	2	1	B4FRR1		1070.61	0	0.001888						High		2.52387									0
B6SLM1	TPR repeat region family protein OS=Zea mays PE=2 SV=1 - [B6SLM1_MAIZE]	7.43	1	1	1	1		0				0								0							0	7.43	1	1		0							175	19.6813	9.56885
	Sequence	# PSMs	# Proteins	# Protein Groups	Protein Group Accessions	Modifications	MH+ [Da]	q-Value	PEP	A2	G2	XCorr A2	XCorr G2	B2	H2	XCorr B2	XCorr H2	C2	XCorr C2	D2	XCorr D2	E2	XCorr E2	F2	XCorr F2	# Missed Cleavages
	MAAALLRRALHLR	1	1	1	B6SLM1		1491.92	0	0.5702															High	1.27266	2
K7V3T7	Stem glycoprotein OS=Zea mays GN=ZEAMMB73_605758 PE=4 SV=1 - [K7V3T7_MAIZE]	7.41	2	1	1	1																													3.51271	7.41	1	1	216	24.0942	5.13525
	Sequence	# PSMs	# Proteins	# Protein Groups	Protein Group Accessions	Modifications	MH+ [Da]	q-Value	PEP	A2	G2	XCorr A2	XCorr G2	B2	H2	XCorr B2	XCorr H2	C2	XCorr C2	D2	XCorr D2	E2	XCorr E2	F2	XCorr F2	# Missed Cleavages
	EAAAYAEGLELGGDGK	1	2	1	K7V3T7		1550.73	0	0.02042						High		3.51271									0
B6TGU0	Putative uncharacterized protein OS=Zea mays PE=2 SV=1 - [B6TGU0_MAIZE]	7.19	1	1	1	1	2.44394	7.19	1	1		0				0				0				0				0				0				0			139	15.2482	9.65674
	Sequence	# PSMs	# Proteins	# Protein Groups	Protein Group Accessions	Modifications	MH+ [Da]	q-Value	PEP	A2	G2	XCorr A2	XCorr G2	B2	H2	XCorr B2	XCorr H2	C2	XCorr C2	D2	XCorr D2	E2	XCorr E2	F2	XCorr F2	# Missed Cleavages
	KIAEEKALLK	1	1	1	B6TGU0		1142.71	0.031	0.5111	Medium		2.44394														2
B4FYA4	Uncharacterized protein OS=Zea mays PE=2 SV=1 - [B4FYA4_MAIZE]	6.98	5	1	1	1																		0											2.34146	6.98	1	1	129	14.4234	4.53857
	Sequence	# PSMs	# Proteins	# Protein Groups	Protein Group Accessions	Modifications	MH+ [Da]	q-Value	PEP	A2	G2	XCorr A2	XCorr G2	B2	H2	XCorr B2	XCorr H2	C2	XCorr C2	D2	XCorr D2	E2	XCorr E2	F2	XCorr F2	# Missed Cleavages
	VVDIVDTFR	1	5	1	B4FYA4		1063.58	0	0.009221						High		2.34146									0
P00874	Ribulose bisphosphate carboxylase large chain OS=Zea mays GN=rbcL PE=3 SV=2 - [RBL_MAIZE]	6.93	4	3	3	3																	7.5069	6.93	3	3										0			476	52.6674	6.80029
	Sequence	# PSMs	# Proteins	# Protein Groups	Protein Group Accessions	Modifications	MH+ [Da]	q-Value	PEP	A2	G2	XCorr A2	XCorr G2	B2	H2	XCorr B2	XCorr H2	C2	XCorr C2	D2	XCorr D2	E2	XCorr E2	F2	XCorr F2	# Missed Cleavages
	LTYYTPEYETK	1	4	1	P00874		1407.66	0	0.2714													High	3.0628			0
	TFQGPPHGIQVER	1	3	1	P00874		1465.75	0	0.1827													High	2.41355			0
	DTDILAAFR	1	2	1	P00874		1021.53	0	0.3701													High	2.03055			0
B6TQ08	Actin-1 OS=Zea mays PE=2 SV=1 - [B6TQ08_MAIZE]	6.9	17	1	2	3		0				0								0			3.49468	4.77	1	1	3.76237	4.77	1	1		0			1.78633	2.12	1	1	377	41.7699	5.49072
	Sequence	# PSMs	# Proteins	# Protein Groups	Protein Group Accessions	Modifications	MH+ [Da]	q-Value	PEP	A2	G2	XCorr A2	XCorr G2	B2	H2	XCorr B2	XCorr H2	C2	XCorr C2	D2	XCorr D2	E2	XCorr E2	F2	XCorr F2	# Missed Cleavages
	VAPEEHPVLLTEAPLNPK	2	17	1	B6TQ08		1954.06	0	0.378													High	3.49468	High	3.76237	0
	DLTDYLMK	1	3	2	F5B9E5;B6TQ08	M7(Oxidation)	1014.48	0	0.06502						High		1.78633									0
C4J1I6	Uncharacterized protein OS=Zea mays PE=2 SV=1 - [C4J1I6_MAIZE]	6.78	1	1	1	1	0	6.78	1	1		0				0				0				0				0				0				0			177	19.0711	11.2827
	Sequence	# PSMs	# Proteins	# Protein Groups	Protein Group Accessions	Modifications	MH+ [Da]	q-Value	PEP	A2	G2	XCorr A2	XCorr G2	B2	H2	XCorr B2	XCorr H2	C2	XCorr C2	D2	XCorr D2	E2	XCorr E2	F2	XCorr F2	# Missed Cleavages
	HDGSMLPIYFRR	1	1	1	C4J1I6		1491.75	0.031	0.4914	Medium		1.45346														1
B4F8L7	Glyceraldehyde-3-phosphate dehydrogenase B OS=Zea mays PE=2 SV=1 - [B4F8L7_MAIZE]	6.68	1	2	2	2																													7.68578	6.68	2	2	449	47.1502	6.39209
	Sequence	# PSMs	# Proteins	# Protein Groups	Protein Group Accessions	Modifications	MH+ [Da]	q-Value	PEP	A2	G2	XCorr A2	XCorr G2	B2	H2	XCorr B2	XCorr H2	C2	XCorr C2	D2	XCorr D2	E2	XCorr E2	F2	XCorr F2	# Missed Cleavages
	VPTPNVSVVDLVINTVK	1	1	1	B4F8L7		1794.03	0	4.982e-09						High		4.68789									0
	TGITADDVNAAFR	1	1	1	B4F8L7		1350.66	0	1.552e-05						High		2.99788									0
B6U5I1	Peptidyl-prolyl cis-trans isomerase OS=Zea mays PE=2 SV=1 - [B6U5I1_MAIZE]	6.57	1	2	2	2																										0			6.12358	6.57	2	2	426	46.6109	5.0083
	Sequence	# PSMs	# Proteins	# Protein Groups	Protein Group Accessions	Modifications	MH+ [Da]	q-Value	PEP	A2	G2	XCorr A2	XCorr G2	B2	H2	XCorr B2	XCorr H2	C2	XCorr C2	D2	XCorr D2	E2	XCorr E2	F2	XCorr F2	# Missed Cleavages
	ESELTPSNANILDGR	1	1	1	B6U5I1		1615.79	0	0.003123						High		3.87498									0
	LPFNAFGTMAMAR	1	1	1	B6U5I1	M9(Oxidation); M11(Oxidation)	1458.68	0	0.02538						High		2.2486									0
B4FRF2	Uncharacterized protein OS=Zea mays GN=ZEAMMB73_003972 PE=2 SV=1 - [B4FRF2_MAIZE]	6.52	3	1	1	1																													2.66213	6.52	1	1	230	24.4744	5.021
	Sequence	# PSMs	# Proteins	# Protein Groups	Protein Group Accessions	Modifications	MH+ [Da]	q-Value	PEP	A2	G2	XCorr A2	XCorr G2	B2	H2	XCorr B2	XCorr H2	C2	XCorr C2	D2	XCorr D2	E2	XCorr E2	F2	XCorr F2	# Missed Cleavages
	NAASSTGNITLSVTK	1	3	1	B4FRF2		1463.77	0	0.07024						High		2.66213									0
B6SRD4	Oxygen-evolving enhancer protein 3-1 OS=Zea mays PE=2 SV=1 - [B6SRD4_MAIZE]	6.13	4	1	1	1																	2.24622	6.13	1	1													212	22.6693	9.80322
	Sequence	# PSMs	# Proteins	# Protein Groups	Protein Group Accessions	Modifications	MH+ [Da]	q-Value	PEP	A2	G2	XCorr A2	XCorr G2	B2	H2	XCorr B2	XCorr H2	C2	XCorr C2	D2	XCorr D2	E2	XCorr E2	F2	XCorr F2	# Missed Cleavages
	LFSTIDDLDHAAK	1	4	1	B6SRD4		1445.72	0	0.2473													High	2.24622			0
K7UJH1	Peptidyl-prolyl cis-trans isomerase OS=Zea mays GN=ZEAMMB73_071287 PE=3 SV=1 - [K7UJH1_MAIZE]	5.98	1	1	1	1																					2.38477	5.98	1	1									251	26.4275	9.33447
	Sequence	# PSMs	# Proteins	# Protein Groups	Protein Group Accessions	Modifications	MH+ [Da]	q-Value	PEP	A2	G2	XCorr A2	XCorr G2	B2	H2	XCorr B2	XCorr H2	C2	XCorr C2	D2	XCorr D2	E2	XCorr E2	F2	XCorr F2	# Missed Cleavages
	HVVFGQVVEGMDIVR	1	1	1	K7UJH1	M11(Oxidation)	1700.87	0	0.5638															High	2.38477	0
B4FZD9	Uncharacterized protein OS=Zea mays PE=2 SV=1 - [B4FZD9_MAIZE]	5.92	3	1	1	1						0			0	5.92	1	1		0																			169	19.2064	7.43018
	Sequence	# PSMs	# Proteins	# Protein Groups	Protein Group Accessions	Modifications	MH+ [Da]	q-Value	PEP	A2	G2	XCorr A2	XCorr G2	B2	H2	XCorr B2	XCorr H2	C2	XCorr C2	D2	XCorr D2	E2	XCorr E2	F2	XCorr F2	# Missed Cleavages
	IIDFRNREAR	1	3	1	B4FZD9		1289.7	0	0.004719									High	1.59878							2
C0P9T5	Uncharacterized protein OS=Zea mays PE=2 SV=1 - [C0P9T5_MAIZE]	5.68	1	1	1	1		0				0												0			0	5.68	1	1		0							229	25.8034	9.18799
	Sequence	# PSMs	# Proteins	# Protein Groups	Protein Group Accessions	Modifications	MH+ [Da]	q-Value	PEP	A2	G2	XCorr A2	XCorr G2	B2	H2	XCorr B2	XCorr H2	C2	XCorr C2	D2	XCorr D2	E2	XCorr E2	F2	XCorr F2	# Missed Cleavages
	AFLPGSPSSQPPR	1	1	1	C0P9T5		1340.69	0	0.4447															High	1.5701	0
Q41799	Calreticulin (Fragment) OS=Zea mays GN=CRH PE=2 SV=1 - [Q41799_MAIZE]	5.61	3	1	1	1																													4.08254	5.61	1	1	321	36.5605	4.58936
	Sequence	# PSMs	# Proteins	# Protein Groups	Protein Group Accessions	Modifications	MH+ [Da]	q-Value	PEP	A2	G2	XCorr A2	XCorr G2	B2	H2	XCorr B2	XCorr H2	C2	XCorr C2	D2	XCorr D2	E2	XCorr E2	F2	XCorr F2	# Missed Cleavages
	SGTLFDNIIITDDPALAK	1	3	1	Q41799		1904	0	3.196e-05						High		4.08254									0
C4J639	Uncharacterized protein OS=Zea mays PE=2 SV=1 - [C4J639_MAIZE]	5.5	4	1	1	1																													3.54099	5.5	1	1	291	31.2354	5.22412
	Sequence	# PSMs	# Proteins	# Protein Groups	Protein Group Accessions	Modifications	MH+ [Da]	q-Value	PEP	A2	G2	XCorr A2	XCorr G2	B2	H2	XCorr B2	XCorr H2	C2	XCorr C2	D2	XCorr D2	E2	XCorr E2	F2	XCorr F2	# Missed Cleavages
	AVANQPISVAIEAGGR	1	4	1	C4J639		1552.84	0	3.31e-05						High		3.54099									0
B6TKF4	F-box domain containing protein OS=Zea mays PE=2 SV=1 - [B6TKF4_MAIZE]	5.22	2	1	1	1		0				0				0								0			0	5.22	1	1						0			345	37.6707	6.11279
	Sequence	# PSMs	# Proteins	# Protein Groups	Protein Group Accessions	Modifications	MH+ [Da]	q-Value	PEP	A2	G2	XCorr A2	XCorr G2	B2	H2	XCorr B2	XCorr H2	C2	XCorr C2	D2	XCorr D2	E2	XCorr E2	F2	XCorr F2	# Missed Cleavages
	ILSLLPITELLPVAAVSR	1	2	1	B6TKF4		1905.18	0	0.401															High	0.966514	0
C4J0Y8	Uncharacterized protein OS=Zea mays PE=2 SV=1 - [C4J0Y8_MAIZE]	4.27	1	1	1	1														0			0	4.27	1	1		0				0				0			234	24.9792	11.9712
	Sequence	# PSMs	# Proteins	# Protein Groups	Protein Group Accessions	Modifications	MH+ [Da]	q-Value	PEP	A2	G2	XCorr A2	XCorr G2	B2	H2	XCorr B2	XCorr H2	C2	XCorr C2	D2	XCorr D2	E2	XCorr E2	F2	XCorr F2	# Missed Cleavages
	LLPPPAQRRR	1	1	1	C4J0Y8		1203.75	0	0.2521													High	0.526451			2
D0EZP0	Malate dehydrogenase (Fragment) OS=Zea mays PE=2 SV=1 - [D0EZP0_MAIZE]	4.07	5	1	1	1													2.59656	4.07	1	1																	295	30.74	5.94775
	Sequence	# PSMs	# Proteins	# Protein Groups	Protein Group Accessions	Modifications	MH+ [Da]	q-Value	PEP	A2	G2	XCorr A2	XCorr G2	B2	H2	XCorr B2	XCorr H2	C2	XCorr C2	D2	XCorr D2	E2	XCorr E2	F2	XCorr F2	# Missed Cleavages
	DDLFNINAGIVK	1	5	1	D0EZP0		1318.7	0	0.465											High	2.59656					0
K7TN28	Uncharacterized protein OS=Zea mays GN=ZEAMMB73_830121 PE=4 SV=1 - [K7TN28_MAIZE]	3.88	3	1	1	1																					0	3.88	1	1						0			335	37.6668	8.39697
	Sequence	# PSMs	# Proteins	# Protein Groups	Protein Group Accessions	Modifications	MH+ [Da]	q-Value	PEP	A2	G2	XCorr A2	XCorr G2	B2	H2	XCorr B2	XCorr H2	C2	XCorr C2	D2	XCorr D2	E2	XCorr E2	F2	XCorr F2	# Missed Cleavages
	IWESGKTYYCVTK	1	3	1	K7TN28	C10(Carbamidomethyl)	1634.79	0	0.5191															High	1.15945	1
Q9FQD0	Glutathione S-transferase 6 OS=Zea mays GN=ZEAMMB73_825585 PE=2 SV=1 - [Q9FQD0_MAIZE]	3.54	1	1	1	1		0				0				0				0				0				0				0			2.36288	3.54	1	1	226	25.8613	8.25049
	Sequence	# PSMs	# Proteins	# Protein Groups	Protein Group Accessions	Modifications	MH+ [Da]	q-Value	PEP	A2	G2	XCorr A2	XCorr G2	B2	H2	XCorr B2	XCorr H2	C2	XCorr C2	D2	XCorr D2	E2	XCorr E2	F2	XCorr F2	# Missed Cleavages
	KLEFELVR	1	1	1	Q9FQD0		1033.6	0	0.05206						High		2.36288									1
C0P8Y6	Uncharacterized protein OS=Zea mays PE=2 SV=1 - [C0P8Y6_MAIZE]	3.51	1	1	1	1																	0	3.51	1	1													370	40.1442	5.89697
	Sequence	# PSMs	# Proteins	# Protein Groups	Protein Group Accessions	Modifications	MH+ [Da]	q-Value	PEP	A2	G2	XCorr A2	XCorr G2	B2	H2	XCorr B2	XCorr H2	C2	XCorr C2	D2	XCorr D2	E2	XCorr E2	F2	XCorr F2	# Missed Cleavages
	DSTAATTSSRATR	1	1	1	C0P8Y6		1324.63	0	0.356													High	1.57659			1
K7VJC9	Uncharacterized protein OS=Zea mays GN=ZEAMMB73_007028 PE=4 SV=1 - [K7VJC9_MAIZE]	3.51	1	1	1	1																		0			0	3.51	1	1		0							228	25.8537	10.4038
	Sequence	# PSMs	# Proteins	# Protein Groups	Protein Group Accessions	Modifications	MH+ [Da]	q-Value	PEP	A2	G2	XCorr A2	XCorr G2	B2	H2	XCorr B2	XCorr H2	C2	XCorr C2	D2	XCorr D2	E2	XCorr E2	F2	XCorr F2	# Missed Cleavages
	TIISSPLR	1	1	1	K7VJC9		886.533	0	0.357															High	1.23656	0
E9NQE1	Phosphoenolpyruvate carboxylase OS=Zea mays GN=pepc PE=2 SV=1 - [E9NQE1_MAIZE]	3.51	7	3	3	3																	6.29187	3.51	3	3													970	109.234	6.03662
	Sequence	# PSMs	# Proteins	# Protein Groups	Protein Group Accessions	Modifications	MH+ [Da]	q-Value	PEP	A2	G2	XCorr A2	XCorr G2	B2	H2	XCorr B2	XCorr H2	C2	XCorr C2	D2	XCorr D2	E2	XCorr E2	F2	XCorr F2	# Missed Cleavages
	LADLQSAPASVER	1	6	1	E9NQE1		1356.71	0	0.1008													High	3.18266			0
	AIADGSLLDLLR	1	6	1	E9NQE1		1256.72	0	0.1253													High	3.10921			0
	LPYNVSLIR	1	5	1	E9NQE1		1074.63	0.042	0.4049													Medium	1.24756			0
B6T669	Cysteine protease 1 OS=Zea mays PE=2 SV=1 - [B6T669_MAIZE]	3.46	5	1	1	2																													7.6926	3.46	1	2	463	50.0415	5.2876
	Sequence	# PSMs	# Proteins	# Protein Groups	Protein Group Accessions	Modifications	MH+ [Da]	q-Value	PEP	A2	G2	XCorr A2	XCorr G2	B2	H2	XCorr B2	XCorr H2	C2	XCorr C2	D2	XCorr D2	E2	XCorr E2	F2	XCorr F2	# Missed Cleavages
	VVTIDSYEDVPANDEK	2	5	1	B6T669		1793.84	0	0.0001602						High		3.85075									0
Q208N4	Calcium and calcium/calmodulin-dependent serine/threonine-proteinkinase OS=Zea mays GN=CCamK PE=2 SV=1 - [Q208N4_MAIZE]	3.22	1	1	1	1	0	3.22	1	1																		0											528	57.8746	6.01123
	Sequence	# PSMs	# Proteins	# Protein Groups	Protein Group Accessions	Modifications	MH+ [Da]	q-Value	PEP	A2	G2	XCorr A2	XCorr G2	B2	H2	XCorr B2	XCorr H2	C2	XCorr C2	D2	XCorr D2	E2	XCorr E2	F2	XCorr F2	# Missed Cleavages
	LRAAAIASVLSSKVALR	1	1	1	Q208N4		1726.07	0.031	0.504	Medium		1.37005														2
B6SGS6	Putative uncharacterized protein OS=Zea mays PE=2 SV=1 - [B6SGS6_MAIZE]	3.15	2	1	1	1						0																0							2.02622	3.15	1	1	317	34.4227	5.92236
	Sequence	# PSMs	# Proteins	# Protein Groups	Protein Group Accessions	Modifications	MH+ [Da]	q-Value	PEP	A2	G2	XCorr A2	XCorr G2	B2	H2	XCorr B2	XCorr H2	C2	XCorr C2	D2	XCorr D2	E2	XCorr E2	F2	XCorr F2	# Missed Cleavages
	IETLIFDDIR	1	2	1	B6SGS6		1234.67	0	0.07319						High		2.02622									0
A9P711	Phosphoinositide phospholipase C OS=Zea mays PE=1 SV=1 - [A9P711_MAIZE]	2.89	1	1	1	1																					0	2.89	1	1									553	62.874	6.85889
	Sequence	# PSMs	# Proteins	# Protein Groups	Protein Group Accessions	Modifications	MH+ [Da]	q-Value	PEP	A2	G2	XCorr A2	XCorr G2	B2	H2	XCorr B2	XCorr H2	C2	XCorr C2	D2	XCorr D2	E2	XCorr E2	F2	XCorr F2	# Missed Cleavages
	TLTTPVSLIKCLRSIK	1	1	1	A9P711	C11(Carbamidomethyl)	1830.08	0	0.4601															High	1.66322	2
C0HFN0	Uncharacterized protein OS=Zea mays PE=2 SV=1 - [C0HFN0_MAIZE]	2.72	1	1	1	1						0			0	2.72	1	1																					404	44.1502	9.1001
	Sequence	# PSMs	# Proteins	# Protein Groups	Protein Group Accessions	Modifications	MH+ [Da]	q-Value	PEP	A2	G2	XCorr A2	XCorr G2	B2	H2	XCorr B2	XCorr H2	C2	XCorr C2	D2	XCorr D2	E2	XCorr E2	F2	XCorr F2	# Missed Cleavages
	IALQQDVDKLR	1	1	1	C0HFN0		1298.74	0	0.05354									High	1.45282							1
B6TEY8	Flavonol sulfotransferase-like OS=Zea mays PE=2 SV=1 - [B6TEY8_MAIZE]	2.59	2	1	1	3	0	2.59	1	1	1.92172	2.59	1	1	0	2.59	1	1		0				0				0				0							348	38.7954	6.53662
	Sequence	# PSMs	# Proteins	# Protein Groups	Protein Group Accessions	Modifications	MH+ [Da]	q-Value	PEP	A2	G2	XCorr A2	XCorr G2	B2	H2	XCorr B2	XCorr H2	C2	XCorr C2	D2	XCorr D2	E2	XCorr E2	F2	XCorr F2	# Missed Cleavages
	IVYVCRDPK	3	2	1	B6TEY8	C5(Carbamidomethyl)	1149.62	0	0.2696	High		1.43262		High		1.92172		High	1.44748							1
B4FHI1	Uncharacterized protein OS=Zea mays PE=2 SV=2 - [B4FHI1_MAIZE]	2.39	3	1	1	2		0				0				0				0				0			0	2.39	1	2		0							376	40.4601	4.86865
	Sequence	# PSMs	# Proteins	# Protein Groups	Protein Group Accessions	Modifications	MH+ [Da]	q-Value	PEP	A2	G2	XCorr A2	XCorr G2	B2	H2	XCorr B2	XCorr H2	C2	XCorr C2	D2	XCorr D2	E2	XCorr E2	F2	XCorr F2	# Missed Cleavages
	LYNGINGMR	2	3	1	B4FHI1		1037.52	0	0.4801															High	1.29217	0
B4F8Y1	Uncharacterized protein OS=Zea mays PE=2 SV=1 - [B4F8Y1_MAIZE]	2.31	1	1	1	2		0												0			5.24361	2.31	1	2		0				0							736	81.6677	4.90674
	Sequence	# PSMs	# Proteins	# Protein Groups	Protein Group Accessions	Modifications	MH+ [Da]	q-Value	PEP	A2	G2	XCorr A2	XCorr G2	B2	H2	XCorr B2	XCorr H2	C2	XCorr C2	D2	XCorr D2	E2	XCorr E2	F2	XCorr F2	# Missed Cleavages
	QMGGANMANLAAMEQSR	2	1	1	B4F8Y1	M7(Oxidation)	1795.8	0	0.3162													High	3.09638			0
C0HDW4	Uncharacterized protein OS=Zea mays PE=2 SV=1 - [C0HDW4_MAIZE]	2.28	1	1	1	1														0				0			0	2.28	1	1		0							701	79.6985	6.55127
	Sequence	# PSMs	# Proteins	# Protein Groups	Protein Group Accessions	Modifications	MH+ [Da]	q-Value	PEP	A2	G2	XCorr A2	XCorr G2	B2	H2	XCorr B2	XCorr H2	C2	XCorr C2	D2	XCorr D2	E2	XCorr E2	F2	XCorr F2	# Missed Cleavages
	GLPTINIAAITALVDR	1	1	1	C0HDW4		1637.96	0	0.5702															High	1.58891	0
K7UND7	Cytosolic orthophosphate dikinase OS=Zea mays GN=ZEAMMB73_355157 PE=4 SV=1 - [K7UND7_MAIZE]	2.26	9	1	1	1																	3.06352	2.26	1	1													619	67.2577	5.71924
	Sequence	# PSMs	# Proteins	# Protein Groups	Protein Group Accessions	Modifications	MH+ [Da]	q-Value	PEP	A2	G2	XCorr A2	XCorr G2	B2	H2	XCorr B2	XCorr H2	C2	XCorr C2	D2	XCorr D2	E2	XCorr E2	F2	XCorr F2	# Missed Cleavages
	FLDMFGNVVMDIPR	1	9	1	K7UND7	M4(Oxidation); M10(Oxidation)	1685.8	0	0.09829													High	3.06352			0
K7UKX4	Uncharacterized protein OS=Zea mays GN=ZEAMMB73_351117 PE=4 SV=1 - [K7UKX4_MAIZE]	2.1	1	1	1	1																	2.5045	2.1	1	1						0							525	58.5324	6.15088
	Sequence	# PSMs	# Proteins	# Protein Groups	Protein Group Accessions	Modifications	MH+ [Da]	q-Value	PEP	A2	G2	XCorr A2	XCorr G2	B2	H2	XCorr B2	XCorr H2	C2	XCorr C2	D2	XCorr D2	E2	XCorr E2	F2	XCorr F2	# Missed Cleavages
	ELVFEDMSNLK	1	1	1	K7UKX4		1324.63	0.021	0.3856													Medium	2.5045			0
I3V6C4	P10 OS=Rice black streaked dwarf virus PE=4 SV=1 - [I3V6C4_RBSDV]	1.97	1	1	1	1		0				0			0	1.97	1	1																					558	63.2682	7.88428
	Sequence	# PSMs	# Proteins	# Protein Groups	Protein Group Accessions	Modifications	MH+ [Da]	q-Value	PEP	A2	G2	XCorr A2	XCorr G2	B2	H2	XCorr B2	XCorr H2	C2	XCorr C2	D2	XCorr D2	E2	XCorr E2	F2	XCorr F2	# Missed Cleavages
	HEKSIVVQTHK	1	1	1	I3V6C4		1305.72	0	0.05354									High	1.20496							1
C0P3Y1	Uncharacterized protein OS=Zea mays GN=ZEAMMB73_350031 PE=2 SV=1 - [C0P3Y1_MAIZE]	1.83	1	1	1	1		0								0			0	1.83	1	1																	657	68.7828	6.63916
	Sequence	# PSMs	# Proteins	# Protein Groups	Protein Group Accessions	Modifications	MH+ [Da]	q-Value	PEP	A2	G2	XCorr A2	XCorr G2	B2	H2	XCorr B2	XCorr H2	C2	XCorr C2	D2	XCorr D2	E2	XCorr E2	F2	XCorr F2	# Missed Cleavages
	QDIRSVGCDIEK	1	1	1	C0P3Y1	C8(Carbamidomethyl)	1419.69	0	0.5324											High	1.8757					1
C0HEG9	Uncharacterized protein OS=Zea mays PE=2 SV=1 - [C0HEG9_MAIZE]	1.82	2	1	1	1		0												0				0				0				0			2.08693	1.82	1	1	495	53.1615	4.7417
	Sequence	# PSMs	# Proteins	# Protein Groups	Protein Group Accessions	Modifications	MH+ [Da]	q-Value	PEP	A2	G2	XCorr A2	XCorr G2	B2	H2	XCorr B2	XCorr H2	C2	XCorr C2	D2	XCorr D2	E2	XCorr E2	F2	XCorr F2	# Missed Cleavages
	LELMDEFIR	1	2	1	C0HEG9		1165.58	0.018	0.1582						Medium		2.08693									0
C0PCC7	Uncharacterized protein OS=Zea mays PE=2 SV=1 - [C0PCC7_MAIZE]	1.64	8	1	1	1														0												0			0	1.64	1	1	426	47.6654	5.79541
	Sequence	# PSMs	# Proteins	# Protein Groups	Protein Group Accessions	Modifications	MH+ [Da]	q-Value	PEP	A2	G2	XCorr A2	XCorr G2	B2	H2	XCorr B2	XCorr H2	C2	XCorr C2	D2	XCorr D2	E2	XCorr E2	F2	XCorr F2	# Missed Cleavages
	YFEVELK	1	8	1	C0PCC7		927.491	0.04	0.2603						Medium		0.904981									0
K7V5S2	Putative U-box domain protein kinase family OS=Zea mays GN=ZEAMMB73_455991 PE=3 SV=1 - [K7V5S2_MAIZE]	1.49	1	1	1	1		0												0				0			0	1.49	1	1									738	81.8515	5.78271
	Sequence	# PSMs	# Proteins	# Protein Groups	Protein Group Accessions	Modifications	MH+ [Da]	q-Value	PEP	A2	G2	XCorr A2	XCorr G2	B2	H2	XCorr B2	XCorr H2	C2	XCorr C2	D2	XCorr D2	E2	XCorr E2	F2	XCorr F2	# Missed Cleavages
	ELQETLVVYDK	1	1	1	K7V5S2		1336.71	0	0.5667															High	1.50805	0
B6SRU1	Glutamyl-tRNA synthetase, cytoplasmic OS=Zea mays PE=2 SV=1 - [B6SRU1_MAIZE]	1.26	2	1	1	1														0				0			1.62774	1.26	1	1									715	80.8687	7.75244
	Sequence	# PSMs	# Proteins	# Protein Groups	Protein Group Accessions	Modifications	MH+ [Da]	q-Value	PEP	A2	G2	XCorr A2	XCorr G2	B2	H2	XCorr B2	XCorr H2	C2	XCorr C2	D2	XCorr D2	E2	XCorr E2	F2	XCorr F2	# Missed Cleavages
	KIIDPLCAR	1	2	1	B6SRU1	C7(Carbamidomethyl)	1085.62	0	0.5203															High	1.62774	1
B4FYD2	Uncharacterized protein OS=Zea mays GN=ZEAMMB73_937174 PE=2 SV=1 - [B4FYD2_MAIZE]	1.24	1	1	1	1		0				0				0				0				0				0				0			1.85168	1.24	1	1	565	58.8869	8.26514
	Sequence	# PSMs	# Proteins	# Protein Groups	Protein Group Accessions	Modifications	MH+ [Da]	q-Value	PEP	A2	G2	XCorr A2	XCorr G2	B2	H2	XCorr B2	XCorr H2	C2	XCorr C2	D2	XCorr D2	E2	XCorr E2	F2	XCorr F2	# Missed Cleavages
	LARMIPR	1	1	1	B4FYD2		856.521	0.04	0.2491						Medium		1.85168									1
K7U658	Uncharacterized protein OS=Zea mays GN=ZEAMMB73_246912 PE=4 SV=1 - [K7U658_MAIZE]	1.05	1	1	1	13	1.7655	1.05	1	4	1.6106	1.05	1	1		0				0				0			0	1.05	1	2		0			8.51502	1.05	1	6	762	83.9994	8.89502
	Sequence	# PSMs	# Proteins	# Protein Groups	Protein Group Accessions	Modifications	MH+ [Da]	q-Value	PEP	A2	G2	XCorr A2	XCorr G2	B2	H2	XCorr B2	XCorr H2	C2	XCorr C2	D2	XCorr D2	E2	XCorr E2	F2	XCorr F2	# Missed Cleavages
	VASLLSPR	13	1	1	K7U658		842.509	0	0.4382	High		1.7655		High	High	1.6106	1.80723							High	1.55386	0
C0JR66	DNA-directed RNA polymerase OS=Zea mays PE=2 SV=1 - [C0JR66_MAIZE]	0.69	3	1	1	1																		0			0	0.69	1	1		0							871	97.6987	7.98682
	Sequence	# PSMs	# Proteins	# Protein Groups	Protein Group Accessions	Modifications	MH+ [Da]	q-Value	PEP	A2	G2	XCorr A2	XCorr G2	B2	H2	XCorr B2	XCorr H2	C2	XCorr C2	D2	XCorr D2	E2	XCorr E2	F2	XCorr F2	# Missed Cleavages
	LMFLRK	1	3	1	C0JR66	M2(Oxidation)	823.49	0	0.5465															High	0.819517	1
P23225	Ferredoxin-dependent glutamate synthase, chloroplastic OS=Zea mays GN=GLSF PE=1 SV=1 - [GLTB_MAIZE]	0.5	1	1	1	1	0	0.5	1	1		0				0				0								0				0				0			1616	175.063	6.63916
	Sequence	# PSMs	# Proteins	# Protein Groups	Protein Group Accessions	Modifications	MH+ [Da]	q-Value	PEP	A2	G2	XCorr A2	XCorr G2	B2	H2	XCorr B2	XCorr H2	C2	XCorr C2	D2	XCorr D2	E2	XCorr E2	F2	XCorr F2	# Missed Cleavages
	ETLSFWVK	1	1	1	P23225		1009.53	0.031	0.4905	Medium		1.00928														0

## Sheet: phos-tag hrCNE
Accession	Description	ΣCoverage	Σ# Proteins	Σ# Unique Peptides	Σ# Peptides	Σ# PSMs	Score A2	Coverage A2	# Peptides A2	# PSM A2	Score B2	Coverage B2	# Peptides B2	# PSM B2	Score C2	Coverage C2	# Peptides C2	# PSM C2	Score D2	Coverage D2	# Peptides D2	# PSM D2	Score E2	Coverage E2	# Peptides E2	# PSM E2	Score F2	Coverage F2	# Peptides F2	# PSM F2	Score G2	Coverage G2	# Peptides G2	# PSM G2	Score H2	Coverage H2	# Peptides H2	# PSM H2	# AAs	MW [kDa]	calc. pI
C0P3R7	Uncharacterized protein OS=Zea mays PE=2 SV=1 - [C0P3R7_MAIZE]	42.27	5	4	4	4																													12.4776	42.27	4	4	97	10.4523	6.49365
	Sequence	# PSMs	# Proteins	# Protein Groups	Protein Group Accessions	Modifications	MH+ [Da]	q-Value	PEP	A2	G2	XCorr A2	XCorr G2	B2	H2	XCorr B2	XCorr H2	C2	XCorr C2	D2	XCorr D2	E2	XCorr E2	F2	XCorr F2	# Missed Cleavages
	VNTDDSPNVASTYGIR	1	4	1	C0P3R7		1708.81	0	0.04929						High		4.31699									0
	MIAPVIDELAKDYAGK	1	4	1	C0P3R7	M1(Oxidation)	1749.9	0	0.04354						High		4.12658									1
	MIAPVIDELAK	1	4	1	C0P3R7	M1(Oxidation)	1215.66	0	0.2735						High		2.29493									0
	SIPTVLIFK	1	5	1	C0P3R7		1017.63	0.016	0.328						Medium		1.73911									0
B6T2L2	Sedoheptulose-1,7-bisphosphatase OS=Zea mays PE=2 SV=1 - [B6T2L2_MAIZE]	31.95	1	11	11	28													12.3703	11.69	4	5													55.9397	31.95	11	23	385	41.7901	6.40479
	Sequence	# PSMs	# Proteins	# Protein Groups	Protein Group Accessions	Modifications	MH+ [Da]	q-Value	PEP	A2	G2	XCorr A2	XCorr G2	B2	H2	XCorr B2	XCorr H2	C2	XCorr C2	D2	XCorr D2	E2	XCorr E2	F2	XCorr F2	# Missed Cleavages
	YTGGMVPDVNQIIVK	3	1	1	B6T2L2	M5(Oxidation)	1649.85	0	4.126e-05						High		2.81501			High	3.00419					0
	YTGGMVPDVNQIIVK	2	1	1	B6T2L2		1633.86	0	4.115e-16						High		2.60263			High	2.68646					0
	FEETLYGSSR	3	1	1	B6T2L2		1188.55	0	9.206e-07						High		2.5671			High	2.5804					0
	GIFTNVTSPTAK	3	1	1	B6T2L2		1235.66	0	0.09213						High		2.56306			High	2.34273					0
	TTYIVALK	3	1	1	B6T2L2		908.543	0	0.2184						High		1.76811			High	1.75646					0
	LTGVTGGDQVAAAMGIYGPR	1	1	1	B6T2L2		1933.98	0	0.0175585						High		4.67632									0
	NEIIRFEETLYGSSR	2	1	1	B6T2L2		1813.9	0	0.1491						High		3.7063									1
	LLFEALEYSHVCK	3	1	1	B6T2L2	C12(Carbamidomethyl)	1608.81	0	0.1506						High		3.20059									0
	LLFEVAPLGFLMEK	1	1	1	B6T2L2	M12(Oxidation)	1622.88	0	0.1688						High		3.07071									0
	LTGVTGGDQVAAAMGIYGPR	1	1	1	B6T2L2	M14(Oxidation)	1949.97	0	0.07989						High		2.65357									0
	LLICMGEAMR	1	1	1	B6T2L2	C4(Carbamidomethyl)	1193.58	0	0.09947						High		2.57994									0
	TQVAYGSKNEIIR	1	1	1	B6T2L2		1478.79	0	0.1836						High		2.43161									1
	LLICMGEAMR	1	1	1	B6T2L2	C4(Carbamidomethyl); M9(Oxidation)	1209.58	0	0.2079						High		2.36055									0
	LLICMGEAMR	1	1	1	B6T2L2	C4(Carbamidomethyl); M5(Oxidation); M9(Oxidation)	1225.57	0	0.2666						High		2.08531									0
	MFSPGNLR	2	1	1	B6T2L2	M1(Oxidation)	937.454	0.016	0.3431						Medium		1.61709									0
C0PDB0	Phosphoglycerate kinase OS=Zea mays PE=2 SV=1 - [C0PDB0_MAIZE]	31.39	9	10	10	16													29.1095	31.39	10	10													19.3028	20.68	6	6	411	43.17	5.33838
	Sequence	# PSMs	# Proteins	# Protein Groups	Protein Group Accessions	Modifications	MH+ [Da]	q-Value	PEP	A2	G2	XCorr A2	XCorr G2	B2	H2	XCorr B2	XCorr H2	C2	XCorr C2	D2	XCorr D2	E2	XCorr E2	F2	XCorr F2	# Missed Cleavages
	LASLADLYVNDAFGTAHR	2	5	1	C0PDB0		1933.97	0	4.115e-16						High		3.69869			High	4.23613					0
	ELDYLVGAVSSPK	2	4	1	C0PDB0		1377.72	0	8.497e-09						High		2.77265			High	3.56509					0
	FLQPSVAGFLLQK	1	4	1	C0PDB0		1447.83	0	6.189e-15											High	3.19019					0
	LSELLGIQVQK	2	5	1	C0PDB0		1227.73	0	6.694e-14						High		2.87253			High	3.04382					0
	GVSLMLPTDVVIADK	2	5	1	C0PDB0	M5(Oxidation)	1573.85	0	0.06361						High		3.14351			High	2.90747					0
	GVTTIIGGGDSVAAVEK	2	7	1	C0PDB0		1573.84	0	0.1001						High		3.71263			High	2.90538					0
	ADDVIGPEVEK	2	5	1	C0PDB0		1171.58	0	0.1593						High		3.1028			High	2.72313					0
	IGVIESLLEK	1	7	1	C0PDB0		1100.65	0	8.492e-13											High	2.50654					0
	AAIPTIQYILSK	1	4	1	C0PDB0		1317.77	0	1.012e-12											High	2.11376					0
	FSLAPLVGR	1	4	1	C0PDB0		959.565	0.003	0.000948											High	1.91796					0
B4FRC8	Fruit protein PKIWI502 OS=Zea mays PE=2 SV=1 - [B4FRC8_MAIZE]	30.61	3	9	9	37																													110.041	30.61	9	37	294	31.5864	7.15186
	Sequence	# PSMs	# Proteins	# Protein Groups	Protein Group Accessions	Modifications	MH+ [Da]	q-Value	PEP	A2	G2	XCorr A2	XCorr G2	B2	H2	XCorr B2	XCorr H2	C2	XCorr C2	D2	XCorr D2	E2	XCorr E2	F2	XCorr F2	# Missed Cleavages
	LCALRDGDVVELGAVTGK	1	3	1	B4FRC8	C2(Carbamidomethyl)	1872.98	0	0.07684						High		4.52483									1
	VPGEELKPAYMVISSPPK	4	2	1	B4FRC8		1942.03	0	0.06176						High		4.26852									0
	IIPVLSQPDDSWKGER	6	3	1	B4FRC8		1839.96	0	0.07362						High		4.05891									1
	VPGEELKPAYMVISSPPK	4	2	1	B4FRC8	M11(Oxidation)	1958.03	0	0.1278						Medium		3.98507									0
	DGDVVELGAVTGK	3	3	1	B4FRC8		1259.65	0	0.06223						High		3.80351									0
	LSNWESTGIK	5	3	1	B4FRC8		1134.58	0	0.2172						High		3.15029									0
	IIPVLSQPDDSWK	2	3	1	B4FRC8		1497.79	0	0.1419						High		3.00932									0
	SLIEFGFAAK	4	3	1	B4FRC8		1082.59	0	0.1828						High		2.37469									0
	LYYGDTSLK	5	3	1	B4FRC8		1059.53	0	0.2286						High		2.28973									0
	GYVQDAFFR	3	3	1	B4FRC8		1102.53	0	0.1187						High		2.247									0
B6U980	Histone H4 OS=Zea mays PE=2 SV=1 - [B6U980_MAIZE]	29.33	31	2	2	10		0											5.13643	29.33	2	2	6.13905	29.33	2	2	4.93035	29.33	2	2	5.54416	29.33	2	2	5.54132	29.33	2	2	75	8.18446	10.3892
	Sequence	# PSMs	# Proteins	# Protein Groups	Protein Group Accessions	Modifications	MH+ [Da]	q-Value	PEP	A2	G2	XCorr A2	XCorr G2	B2	H2	XCorr B2	XCorr H2	C2	XCorr C2	D2	XCorr D2	E2	XCorr E2	F2	XCorr F2	# Missed Cleavages
	ISGLIYEETR	5	28	1	B6U980		1180.62	0	5.916e-06		High		3.42395		High		3.2485			High	3.07209	High	3.42024	High	3.10723	0
	TVTAMDVVYALK	5	28	1	B6U980	M5(Oxidation)	1326.69	0	0.004968		High		2.12021		High		2.29282			High	2.06434	High	2.71881	High	1.82312	0
P43188	Adenylate kinase, chloroplastic OS=Zea mays GN=ADK1 PE=1 SV=1 - [KADC_MAIZE]	28.38	5	5	5	10													7.3795	16.67	3	3													17.8419	28.38	5	7	222	24.852	5.03369
	Sequence	# PSMs	# Proteins	# Protein Groups	Protein Group Accessions	Modifications	MH+ [Da]	q-Value	PEP	A2	G2	XCorr A2	XCorr G2	B2	H2	XCorr B2	XCorr H2	C2	XCorr C2	D2	XCorr D2	E2	XCorr E2	F2	XCorr F2	# Missed Cleavages
	IDELLGSILEK	2	5	1	P43188		1229.7	0	2.292e-13						High		2.64737			High	2.77143					0
	VQGDATVDAVFAK	2	5	1	P43188		1320.68	0	0.1306						High		3.28903			High	2.43105					0
	YQLAHISAGDLLR	2	4	1	P43188		1456.79	0	0.0002056						High		2.347			High	2.17703					0
	GQLVPDEIVVNMVK	1	5	1	P43188		1540.84	0	0.2153						High		2.80428									0
	GQLVPDEIVVNMVK	1	5	1	P43188	M12(Oxidation)	1556.83	0	0.08759						High		2.76535									0
	YSPPENEEIASR	2	5	1	P43188		1391.64	0	0.09172						High		2.11697									0
B6TEW2	Ferredoxin--NADP reductase, leaf isozyme OS=Zea mays PE=2 SV=1 - [B6TEW2_MAIZE]	28.06	6	3	7	22									3.44602	4.78	1	1	12.1922	11.94	3	4	5.9863	8.36	2	2									46.3316	28.06	7	15	335	37.592	8.22119
	Sequence	# PSMs	# Proteins	# Protein Groups	Protein Group Accessions	Modifications	MH+ [Da]	q-Value	PEP	A2	G2	XCorr A2	XCorr G2	B2	H2	XCorr B2	XCorr H2	C2	XCorr C2	D2	XCorr D2	E2	XCorr E2	F2	XCorr F2	# Missed Cleavages
	LYSIASSALGDFGDSK	6	7	2	B6TEW2;B6T9S5		1630.79	0	4.115e-16						High		3.59254	High	3.44602	High	3.70381	High	3.5751			0
	LVYTNDQGEVVK	3	3	1	B6TEW2		1364.7	0	0.07475						High		3.44239			High	3.08089					0
	GIDDIMLDLAAK	5	4	2	B6TEW2;B6T9S5	M6(Oxidation)	1290.66	0	0.0004569						High		2.76126			High	2.8356	High	2.4112			0
	GIDDIMLDLAAK	3	4	2	B6TEW2;B6T9S5		1274.66	0	0.196						High		3.11387			High	2.57187					0
	DPNATIIMLATGTGIAPFR	1	4	1	B6TEW2		1959.03	0	0.04686						High		4.45304									0
	DPNATIIMLATGTGIAPFR	1	4	1	B6TEW2	M8(Oxidation)	1975.03	0	0.08125						High		4.10046									0
	GVCSNFLCDLKPGAEVK	1	3	1	B6TEW2	C3(Carbamidomethyl); C8(Carbamidomethyl)	1893.92	0	0.2256						High		2.45495									0
	DNTYVYMCGLK	1	7	2	B6TEW2;B6T9S5	C8(Carbamidomethyl)	1363.6	0.016	0.3349						Medium		3.01236									0
	LDFAVSR	1	5	2	B6T9S5;B6TEW2		807.433	0.049	0.4293						Medium		1.68335									0
B6T7D4	Fructose-bisphosphate aldolase OS=Zea mays GN=ZEAMMB73_885208 PE=2 SV=1 - [B6T7D4_MAIZE]	27.73	6	8	12	66									20.0522	11.73	4	8	81.1252	27.73	11	27	47.7264	22.67	9	17	18.9415	11.47	4	9	9.19088	4.53	2	4	2.63617	2.4	1	1	375	40.2204	5.45264
	Sequence	# PSMs	# Proteins	# Protein Groups	Protein Group Accessions	Modifications	MH+ [Da]	q-Value	PEP	A2	G2	XCorr A2	XCorr G2	B2	H2	XCorr B2	XCorr H2	C2	XCorr C2	D2	XCorr D2	E2	XCorr E2	F2	XCorr F2	# Missed Cleavages
	IVDVLSEQGIVPGIK	4	2	1	B6T7D4		1566.91	0	4.115e-16									High	3.45858	High	3.6885	High	3.6491			0
	AAQDALLLR	19	5	3	C0PD30;B6T7D4;B6TI65		970.568	0	2.833e-05		High		2.50192		High		2.63617	High	2.83617	High	2.49412	Medium	2.55687	High	2.50679	0
	EAAWGLAR	15	9	3	C0PD30;B6T7D4;B6TI65		873.455	0	0.2046		High		2.14337					Medium	2.39799	High	2.60822	Medium	2.51911	High	2.22732	0
	ATPEQVAEYTLR	6	2	1	B6T7D4		1377.7	0	3.654e-15									High	2.19122	High	2.74119	High	2.62299	High	1.58548	0
	KIVDVLSEQGIVPGIK	2	2	1	B6T7D4		1695	0	4.115e-16											High	4.89327					1
	RLDSIGLENTEANR	4	2	1	B6T7D4		1587.8	0	0.002481											Medium	4.85731	High	3.43245			1
	LDSIGLENTEANR	3	2	1	B6T7D4		1431.7	0	4.115e-16											High	3.80291	High	3.78065			0
	TVVSIPNGPSQLAVK	2	2	1	B6T7D4		1509.86	0	0.000948											High	3.31735					0
	ASAYADELVQTAK	2	2	1	B6T7D4		1366.68	0	4.115e-16											High	3.22816	High	2.35685			0
	GILAMDESNATCGK	5	5	3	C0PD30;B6T7D4;B6TI65	M5(Oxidation); C12(Carbamidomethyl)	1482.65	0	4.388e-07											High	3.19689	High	3.72758	High	3.50481	0
	GILAMDESNATCGK	2	5	3	C0PD30;B6T7D4;B6TI65	C12(Carbamidomethyl)	1466.66	0	1.819e-07											High	3.03921	High	3.26547			0
	GILAMDESNATCGKR	1	5	3	C0PD30;B6T7D4;B6TI65	M5(Oxidation); C12(Carbamidomethyl)	1638.75	0	2.615e-07													High	3.6864			1
	IVDVLSEQGIVPGIKVDK	1	2	1	B6T7D4		1909.09	0.003	0.000948											High	2.8858					1
B6SSU6	Fructose-bisphosphate aldolase, cytoplasmic isozyme 1 OS=Zea mays GN=ZEAMMB73_254795 PE=2 SV=1 - [B6SSU6_MAIZE]	27.15	3	8	8	37									6.6805	10.25	3	3	24.5523	22.16	7	8	32.803	27.15	8	10	19.4914	18.28	5	6	25.9802	18.01	6	8	6.05535	7.76	2	2	361	38.1789	6.60986
	Sequence	# PSMs	# Proteins	# Protein Groups	Protein Group Accessions	Modifications	MH+ [Da]	q-Value	PEP	A2	G2	XCorr A2	XCorr G2	B2	H2	XCorr B2	XCorr H2	C2	XCorr C2	D2	XCorr D2	E2	XCorr E2	F2	XCorr F2	# Missed Cleavages
	LSSINLENVESNR	6	2	1	B6SSU6		1474.75	0	0.04376		High		3.6833		High		3.27853	High	3.54691	High	3.46701	High	3.43609	High	3.54212	0
	VGPAGQGQPSELAVR	10	2	1	B6SSU6		1465.77	0	0.03568		High		3.75515		High		2.77682	High	3.1336	High	3.494	High	3.6585	High	3.57481	0
	VLLEATLLK	7	2	1	B6SSU6		999.643	0	0.1031		High		1.7294					High	1.58736	High	1.43781	Medium	1.86991	High	2.21295	0
	GILASDESTGTIGK	4	2	1	B6SSU6		1348.69	0	0.0274		High		4.09356							High	3.82901	High	3.90323	High	3.71172	0
	ENVAAAQATFVIR	3	2	1	B6SSU6		1389.75	0	0.02627		High		4.16992							High	3.79057	High	3.93281			0
	VSAEVIAEYTVAALR	3	2	1	B6SSU6		1591.87	0	2.107e-08											High	3.54339	High	4.09268	High	3.35038	0
	GILASDESTGTIGKR	3	2	1	B6SSU6		1504.79	0	0.07345		High		3.15622							High	3.38764	High	4.00562			1
	YAGSGAGDAAASESLYVK	1	2	1	B6SSU6		1716.8	0	2.758e-11													High	4.55104			0
C0PD30	Fructose-bisphosphate aldolase OS=Zea mays GN=ZEAMMB73_444541 PE=2 SV=1 - [C0PD30_MAIZE]	26.42	6	3	12	155									75.2503	22.44	10	24	116.056	26.42	11	37	145.882	26.42	12	45	89.2224	25.57	10	28	44.6987	21.02	8	14	22.564	18.47	6	7	352	38.1224	6.78564
	Sequence	# PSMs	# Proteins	# Protein Groups	Protein Group Accessions	Modifications	MH+ [Da]	q-Value	PEP	A2	G2	XCorr A2	XCorr G2	B2	H2	XCorr B2	XCorr H2	C2	XCorr C2	D2	XCorr D2	E2	XCorr E2	F2	XCorr F2	# Missed Cleavages
	KIVDILAEQGIVPGIK	22	2	1	C0PD30		1693.02	0	0.04234		Medium		4.03281		High		2.96258	High	4.78027	High	4.73286	High	4.90141	High	4.99169	1
	RLASIGLENTEANR	13	3	2	C0PD30;B6TI65		1543.81	0	0.08063		Medium		4.28589					High	4.31803	High	4.16175	High	4.48388	High	3.86365	1
	LASIGLENTEANR	21	3	2	C0PD30;B6TI65		1387.72	0	2.921e-08		High		4.1872		High		4.05315	High	4.26463	High	4.24757	High	4.21178	High	4.24339	0
	IVDILAEQGIVPGIKVDK	4	2	1	C0PD30		1907.12	0	8.018e-07									High	3.99608	High	3.26348	High	3.4138			1
	DRATPEQVAAYTLK	10	3	2	C0PD30;B6TI65		1562.81	0	0.05353									High	3.95456	High	3.64121	High	4.10076	High	4.18262	1
	IVDILAEQGIVPGIK	16	2	1	C0PD30		1564.93	0	4.183e-14		High		3.54866		High		3.56215	High	3.39374	High	3.61292	High	3.28136	High	3.33921	0
	AAQDALLLR	19	5	3	C0PD30;B6T7D4;B6TI65		970.568	0	2.833e-05		High		2.50192		High		2.63617	High	2.83617	High	2.49412	Medium	2.55687	High	2.50679	0
	ATPEQVAAYTLK	15	3	2	C0PD30;B6TI65		1291.69	0	0.06816		High		2.98079		High		2.28047	High	2.65434	High	2.63772	High	2.86568	High	2.73812	0
	TVVSIPNGPSELAVK	12	3	2	C0PD30;B6TI65		1510.85	0	0.000948		Medium		3.12928		Medium		3.0257	High	2.44735	High	2.85176	High	2.67331	High	2.83425	0
	EAAWGLAR	15	9	3	C0PD30;B6T7D4;B6TI65		873.455	0	0.2046		High		2.14337					Medium	2.39799	High	2.60822	Medium	2.51911	High	2.22732	0
	GILAMDESNATCGK	5	5	3	C0PD30;B6T7D4;B6TI65	M5(Oxidation); C12(Carbamidomethyl)	1482.65	0	4.388e-07											High	3.19689	High	3.72758	High	3.50481	0
	GILAMDESNATCGK	2	5	3	C0PD30;B6T7D4;B6TI65	C12(Carbamidomethyl)	1466.66	0	1.819e-07											High	3.03921	High	3.26547			0
	GILAMDESNATCGKR	1	5	3	C0PD30;B6T7D4;B6TI65	M5(Oxidation); C12(Carbamidomethyl)	1638.75	0	2.615e-07													High	3.6864			1
B6T9S5	Ferredoxin--NADP reductase, leaf isozyme OS=Zea mays PE=2 SV=1 - [B6T9S5_MAIZE]	25.47	4	3	7	26									3.44602	4.34	1	1	25.1714	20.6	5	7	8.89603	10.84	3	3									47.0337	25.47	7	15	369	40.6334	8.32373
	Sequence	# PSMs	# Proteins	# Protein Groups	Protein Group Accessions	Modifications	MH+ [Da]	q-Value	PEP	A2	G2	XCorr A2	XCorr G2	B2	H2	XCorr B2	XCorr H2	C2	XCorr C2	D2	XCorr D2	E2	XCorr E2	F2	XCorr F2	# Missed Cleavages
	LYSIASSALGDFGDSK	6	7	2	B6TEW2;B6T9S5		1630.79	0	4.115e-16						High		3.59254	High	3.44602	High	3.70381	High	3.5751			0
	DPNATVIMLATGTGIAPFR	2	2	1	B6T9S5		1945.02	0	0.06077						High		5.42756			High	4.86298					0
	DPNATVIMLATGTGIAPFR	2	2	1	B6T9S5	M8(Oxidation)	1961.01	0	0.1251						High		4.27086			High	4.14706					0
	GVCSNFLCDLKPGADVK	2	2	1	B6T9S5	C3(Carbamidomethyl); C8(Carbamidomethyl)	1879.9	0	3.108e-10						Medium		3.17976			High	3.6347					0
	LVYTNDQGEIVK	4	2	1	B6T9S5		1378.72	0	1.784e-15						High		3.00345			High	3.41541	High	2.90973			0
	GIDDIMLDLAAK	5	4	2	B6TEW2;B6T9S5	M6(Oxidation)	1290.66	0	0.0004569						High		2.76126			High	2.8356	High	2.4112			0
	GIDDIMLDLAAK	3	4	2	B6TEW2;B6T9S5		1274.66	0	0.196						High		3.11387			High	2.57187					0
	DNTYVYMCGLK	1	7	2	B6TEW2;B6T9S5	C8(Carbamidomethyl)	1363.6	0.016	0.3349						Medium		3.01236									0
	LDFAVSR	1	5	2	B6T9S5;B6TEW2		807.433	0.049	0.4293						Medium		1.68335									0
Q9FQC9	Glutathione S-transferase GST 10 OS=Zea mays PE=2 SV=1 - [Q9FQC9_MAIZE]	23.62	3	4	4	4													10.6165	23.62	4	4														0			199	21.9958	5.12256
	Sequence	# PSMs	# Proteins	# Protein Groups	Protein Group Accessions	Modifications	MH+ [Da]	q-Value	PEP	A2	G2	XCorr A2	XCorr G2	B2	H2	XCorr B2	XCorr H2	C2	XCorr C2	D2	XCorr D2	E2	XCorr E2	F2	XCorr F2	# Missed Cleavages
	TTDLAVVEQNEAK	1	3	1	Q9FQC9		1417.71	0	4.406e-14											High	3.86805					0
	DVPFQIEPVDMSK	1	2	1	Q9FQC9	M11(Oxidation)	1520.73	0	9.3e-15											High	2.88194					0
	DHLTTVFESR	1	2	1	Q9FQC9		1204.59	0	2.111e-12											High	2.10554					0
	LQPFGQVPAFK	1	2	1	Q9FQC9		1231.68	0	2.536e-13											High	1.76094					0
C4J424	Uncharacterized protein OS=Zea mays PE=2 SV=1 - [C4J424_MAIZE]	23.53	1	1	1	1		0				0			2.67815	23.53	1	1		0				0				0				0				0			68	7.56464	7.69385
	Sequence	# PSMs	# Proteins	# Protein Groups	Protein Group Accessions	Modifications	MH+ [Da]	q-Value	PEP	A2	G2	XCorr A2	XCorr G2	B2	H2	XCorr B2	XCorr H2	C2	XCorr C2	D2	XCorr D2	E2	XCorr E2	F2	XCorr F2	# Missed Cleavages
	SSALTWGVSNCSPICR	1	1	1	C4J424	C11(Carbamidomethyl); C15(Carbamidomethyl)	1794.82	0	0.1977									High	2.67815							0
B6TI65	Fructose-bisphosphate aldolase OS=Zea mays PE=2 SV=1 - [B6TI65_MAIZE]	23.2	5	2	11	130									56.3473	19.33	8	19	102.402	23.2	10	33	124.309	23.2	11	38	70.5032	23.2	10	23	37.2987	18.81	7	12	16.0393	12.63	4	5	388	41.7525	7.82568
	Sequence	# PSMs	# Proteins	# Protein Groups	Protein Group Accessions	Modifications	MH+ [Da]	q-Value	PEP	A2	G2	XCorr A2	XCorr G2	B2	H2	XCorr B2	XCorr H2	C2	XCorr C2	D2	XCorr D2	E2	XCorr E2	F2	XCorr F2	# Missed Cleavages
	RLASIGLENTEANR	13	3	2	C0PD30;B6TI65		1543.81	0	0.08063		Medium		4.28589					High	4.31803	High	4.16175	High	4.48388	High	3.86365	1
	LASIGLENTEANR	21	3	2	C0PD30;B6TI65		1387.72	0	2.921e-08		High		4.1872		High		4.05315	High	4.26463	High	4.24757	High	4.21178	High	4.24339	0
	DRATPEQVAAYTLK	10	3	2	C0PD30;B6TI65		1562.81	0	0.05353									High	3.95456	High	3.64121	High	4.10076	High	4.18262	1
	IVDILVEQGIVPGIK	8	1	1	B6TI65		1592.96	0	1.819e-07		High		3.40763					High	3.35474	High	3.38585	High	3.75884	High	3.57395	0
	AAQDALLLR	19	5	3	C0PD30;B6T7D4;B6TI65		970.568	0	2.833e-05		High		2.50192		High		2.63617	High	2.83617	High	2.49412	Medium	2.55687	High	2.50679	0
	ATPEQVAAYTLK	15	3	2	C0PD30;B6TI65		1291.69	0	0.06816		High		2.98079		High		2.28047	High	2.65434	High	2.63772	High	2.86568	High	2.73812	0
	TVVSIPNGPSELAVK	12	3	2	C0PD30;B6TI65		1510.85	0	0.000948		Medium		3.12928		Medium		3.0257	High	2.44735	High	2.85176	High	2.67331	High	2.83425	0
	EAAWGLAR	15	9	3	C0PD30;B6T7D4;B6TI65		873.455	0	0.2046		High		2.14337					Medium	2.39799	High	2.60822	Medium	2.51911	High	2.22732	0
	KIVDILVEQGIVPGIK	9	1	1	B6TI65		1721.05	0	4.115e-16											High	5.45138	High	5.25435	High	3.91141	1
	GILAMDESNATCGK	5	5	3	C0PD30;B6T7D4;B6TI65	M5(Oxidation); C12(Carbamidomethyl)	1482.65	0	4.388e-07											High	3.19689	High	3.72758	High	3.50481	0
	GILAMDESNATCGK	2	5	3	C0PD30;B6T7D4;B6TI65	C12(Carbamidomethyl)	1466.66	0	1.819e-07											High	3.03921	High	3.26547			0
	GILAMDESNATCGKR	1	5	3	C0PD30;B6T7D4;B6TI65	M5(Oxidation); C12(Carbamidomethyl)	1638.75	0	2.615e-07													High	3.6864			1
B6T9B3	2-cys peroxiredoxin BAS1 OS=Zea mays PE=2 SV=1 - [B6T9B3_MAIZE]	23.08	2	3	5	9													3.2765	5.38	1	1													25.6523	23.08	5	8	260	28.2166	6.1001
	Sequence	# PSMs	# Proteins	# Protein Groups	Protein Group Accessions	Modifications	MH+ [Da]	q-Value	PEP	A2	G2	XCorr A2	XCorr G2	B2	H2	XCorr B2	XCorr H2	C2	XCorr C2	D2	XCorr D2	E2	XCorr E2	F2	XCorr F2	# Missed Cleavages
	AFGVLIPDQGIALR	3	4	2	B6T9B3;B4FM07		1469.84	0	2.19e-09						High		3.10639			High	3.2765					0
	SGGLGDLKYPLVSDVTK	2	2	1	B6T9B3		1748.94	0	0.1532						High		4.76724									1
	EGVIQHSTINNLAIGR	1	4	2	B6T9B3;B4FM07		1721.92	0	0.07992						High		4.19031									0
	ASVVDDLPLVGNK	2	2	1	B6T9B3		1326.72	0	0.06783						High		2.48729									0
	YPLVSDVTK	1	2	1	B6T9B3		1021.55	0	0.2283						High		2.26662									0
B4FM07	Uncharacterized protein OS=Zea mays PE=2 SV=1 - [B4FM07_MAIZE]	23.08	2	3	5	11													3.2765	5.38	1	1													34.2852	23.08	5	10	260	28.1466	6.1001
	Sequence	# PSMs	# Proteins	# Protein Groups	Protein Group Accessions	Modifications	MH+ [Da]	q-Value	PEP	A2	G2	XCorr A2	XCorr G2	B2	H2	XCorr B2	XCorr H2	C2	XCorr C2	D2	XCorr D2	E2	XCorr E2	F2	XCorr F2	# Missed Cleavages
	AFGVLIPDQGIALR	3	4	2	B6T9B3;B4FM07		1469.84	0	2.19e-09						High		3.10639			High	3.2765					0
	EGVIQHSTINNLAIGR	1	4	2	B6T9B3;B4FM07		1721.92	0	0.07992						High		4.19031									0
	SGGLGDLKYPLISDVTK	4	2	1	B4FM07		1762.96	0	0.1109						High		4.07405									1
	AGGVDDLPLVGNK	2	2	1	B4FM07		1254.67	0	0.06148						High		3.43502									0
	YPLISDVTK	1	2	1	B4FM07		1035.57	0	0.2307						High		2.22967									0
B4G014	Uncharacterized protein OS=Zea mays PE=2 SV=1 - [B4G014_MAIZE]	23.03	6	6	6	13													29.0102	23.03	6	9	5.75391	7.58	2	2	4.33859	4.78	1	1					2.56901	2.81	1	1	356	38.3799	7.86963
	Sequence	# PSMs	# Proteins	# Protein Groups	Protein Group Accessions	Modifications	MH+ [Da]	q-Value	PEP	A2	G2	XCorr A2	XCorr G2	B2	H2	XCorr B2	XCorr H2	C2	XCorr C2	D2	XCorr D2	E2	XCorr E2	F2	XCorr F2	# Missed Cleavages
	AAHSELAEEGAIEIVIIK	1	2	1	B4G014		1893.03	0	5.451e-05											High	5.05846					0
	EGDVSATLLALAGLR	1	5	1	B4G014		1485.82	0	4.115e-16											High	4.36343					0
	TTGDMILDKPLADIGGK	4	5	1	B4G014	M5(Oxidation)	1760.9	0	0.02774											High	3.55238	High	3.25478	High	4.33859	0
	GSPLALAQAHETR	2	5	1	B4G014		1350.71	0	1.433e-15											High	3.28989					0
	EIDDALLQGR	4	5	1	B4G014		1129.58	0	2.501e-07						High		2.56901			High	2.84468	High	2.49913			0
	TPIAAYAYR	1	5	1	B4G014		1025.54	0.003	0.000948											High	2.14179					0
B4F8P6	Malic enzyme OS=Zea mays PE=2 SV=1 - [B4F8P6_MAIZE]	22.96	21	12	12	61									9.91611	8.02	4	4	18.7828	14.94	8	8	45.2488	20.44	10	16	48.9727	21.86	11	17	35.7865	20.13	11	15	2.6817	1.73	1	1	636	69.7748	6.62451
	Sequence	# PSMs	# Proteins	# Protein Groups	Protein Group Accessions	Modifications	MH+ [Da]	q-Value	PEP	A2	G2	XCorr A2	XCorr G2	B2	H2	XCorr B2	XCorr H2	C2	XCorr C2	D2	XCorr D2	E2	XCorr E2	F2	XCorr F2	# Missed Cleavages
	SIFASGSPFAPVEYEGK	6	4	1	B4F8P6		1785.86	0	0.02497		High		4.08098					High	4.07759	High	3.59169	High	3.75301	High	4.3029	0
	NIQVICVTDGER	6	11	1	B4F8P6	C6(Carbamidomethyl)	1403.69	0	0.04884		High		2.80578					High	2.93852	High	2.83771	High	2.98771	High	3.07701	0
	LLNDEFYIGLR	8	11	1	B4F8P6		1352.72	0	0.0007837		High		2.84924		High		2.6817	High	2.9	High	2.87612	High	2.90668	High	2.81208	0
	GSIFPPFTSIR	8	4	1	B4F8P6		1221.66	0	5.463e-07		High		1.90564					High	1.53906	High	1.66891	High	1.99266	High	1.80539	0
	ALADQATQDNFEK	7	4	1	B4F8P6		1450.68	0	0.04624		High		3.48673							High	3.12473	High	3.29534	High	3.53689	0
	YIAMMNLQETDER	4	5	1	B4F8P6	M4(Oxidation); M5(Oxidation)	1645.72	0	0.03931		High		2.85245							High	2.894	High	2.86264	High	3.29682	0
	AYELGLATR	7	9	1	B4F8P6		993.534	0	0.1001		High		2.17303							High	1.78961	High	2.12245	High	2.06526	0
	LPPPSDLVK	5	3	1	B4F8P6		965.564	0	0.1116		High		2.00632							High	1.53287			High	1.7967	0
	ILGLGDLGCQGMGIPVGK	2	12	1	B4F8P6	C9(Carbamidomethyl); M12(Oxidation)	1800.93	0	0.02438													High	4.21749	High	4.8058	0
	VHEDMLLAASK	3	4	1	B4F8P6		1213.62	0	0.1217		High		3.36878									High	3.21768	High	3.68673	0
	GLLPPAVLSQELQIK	4	4	1	B4F8P6		1605.95	0	0.0358		High		3.21411									High	2.81413	High	2.63704	0
	VWLVDSK	1	4	1	B4F8P6		846.47	0.044	0.3475		Medium		1.55759													0
B4G072	DIMBOA UDP-glucosyltransferase BX9 OS=Zea mays GN=BX9 PE=1 SV=1 - [BX9_MAIZE]	22.94	2	8	8	9													28.1024	22.94	8	9																	462	49.9856	5.31299
	Sequence	# PSMs	# Proteins	# Protein Groups	Protein Group Accessions	Modifications	MH+ [Da]	q-Value	PEP	A2	G2	XCorr A2	XCorr G2	B2	H2	XCorr B2	XCorr H2	C2	XCorr C2	D2	XCorr D2	E2	XCorr E2	F2	XCorr F2	# Missed Cleavages
	LVPTATASLHGVVQADR	1	1	1	B4G072		1734.95	0	4.115e-16											High	4.23755					0
	VDTSDLEEFAELLAR	1	1	1	B4G072		1707.84	0	4.115e-16											High	4.22646					0
	GFESGALPDGVEDEVR	2	1	1	B4G072		1676.77	0	4.115e-16											High	4.1368					0
	VGTELVGEQLER	1	1	1	B4G072		1329.7	0	3.906e-13											High	3.19076					0
	TDLTDLVDLIK	1	1	1	B4G072		1245.69	0	6.3e-10											High	2.54516					0
	LSALLAAEGR	1	1	1	B4G072		1000.58	0	1.093e-14											High	2.27127					0
	ALSVPVFAVAPLNK	1	2	1	B4G072		1425.84	0	5.306e-13											High	1.98777					0
	FVPVTVEADPK	1	1	1	B4G072		1201.64	0	3.069e-05											High	1.7432					0
B4FRR1	Uncharacterized protein OS=Zea mays PE=2 SV=1 - [B4FRR1_MAIZE]	21.53	2	5	5	6														0				0											17.8119	21.53	5	6	288	31.7315	6.07471
	Sequence	# PSMs	# Proteins	# Protein Groups	Protein Group Accessions	Modifications	MH+ [Da]	q-Value	PEP	A2	G2	XCorr A2	XCorr G2	B2	H2	XCorr B2	XCorr H2	C2	XCorr C2	D2	XCorr D2	E2	XCorr E2	F2	XCorr F2	# Missed Cleavages
	MEVATDEAFTPIKQDTK	1	2	1	B4FRR1	M1(Oxidation)	1939.93	0	0.07676						High		4.52505									1
	ASLVNDVDDVEK	1	2	1	B4FRR1		1303.63	0	0.185						High		2.75209									0
	IVAISLDDPK	2	2	1	B4FRR1		1070.61	0	0.249						High		2.58868									0
	VFLVDGGGR	1	2	1	B4FRR1		919.497	0	0.2186						High		1.95611									0
	AGDGVFHFVVEIPK	1	2	1	B4FRR1		1514.8	0.016	0.3445						Medium		3.45976									0
B4FAD9	Uncharacterized protein OS=Zea mays PE=2 SV=1 - [B4FAD9_MAIZE]	21.35	6	9	9	14													25.271	21.35	9	10	8.47866	7.19	3	3	3.11632	2.75	1	1									473	52.1455	5.36377
	Sequence	# PSMs	# Proteins	# Protein Groups	Protein Group Accessions	Modifications	MH+ [Da]	q-Value	PEP	A2	G2	XCorr A2	XCorr G2	B2	H2	XCorr B2	XCorr H2	C2	XCorr C2	D2	XCorr D2	E2	XCorr E2	F2	XCorr F2	# Missed Cleavages
	ANPANPSIELGPEFK	1	3	1	B4FAD9		1583.8	0	4.115e-16											High	4.31359					0
	YLSGEAEQIEWSK	1	3	1	B4FAD9		1539.73	0	2.485e-10											High	3.49253					0
	IVTEDFLPLPSK	2	3	1	B4FAD9		1358.75	0	0.0002223											High	3.16222	High	3.16556			0
	VLQLETAAGAAIR	3	4	1	B4FAD9		1312.76	0	3.106e-09											High	2.97148	High	3.24966	High	3.11632	0
	SIPSIVELDSLK	1	6	1	B4FAD9		1300.73	0	4.115e-16											High	2.78974					0
	LDILLAQGK	3	3	1	B4FAD9		970.591	0	1.591e-09											High	2.31899	High	2.06344			0
	GGTLISYEGR	1	4	1	B4FAD9		1052.53	0	0.000948											High	2.13794					0
	AIGINVPR	1	3	1	B4FAD9		839.507	0	0.000948											High	1.99471					0
	SGFISLVSR	1	1	1	B4FAD9		965.538	0.003	0.000948											High	1.38503					0
K7UVG7	Uncharacterized protein OS=Zea mays GN=ZEAMMB73_964190 PE=3 SV=1 - [K7UVG7_MAIZE]	20.13	6	2	2	4													6.93495	20.13	2	2													7.32672	20.13	2	2	154	17.0116	5.56689
	Sequence	# PSMs	# Proteins	# Protein Groups	Protein Group Accessions	Modifications	MH+ [Da]	q-Value	PEP	A2	G2	XCorr A2	XCorr G2	B2	H2	XCorr B2	XCorr H2	C2	XCorr C2	D2	XCorr D2	E2	XCorr E2	F2	XCorr F2	# Missed Cleavages
	ELLSGDKEGLLQLPSDK	2	6	1	K7UVG7		1841.98	0	0.07415						High		4.52486			High	3.83427					1
	ALLSDPVFRPLVEK	2	6	1	K7UVG7		1583.91	0	0.000948						High		2.80186			High	3.10068					0
K7UYU8	Uncharacterized protein OS=Zea mays GN=ZEAMMB73_856611 PE=4 SV=1 - [K7UYU8_MAIZE]	19.72	1	1	1	1					0	19.72	1	1																									71	7.76392	9.99365
	Sequence	# PSMs	# Proteins	# Protein Groups	Protein Group Accessions	Modifications	MH+ [Da]	q-Value	PEP	A2	G2	XCorr A2	XCorr G2	B2	H2	XCorr B2	XCorr H2	C2	XCorr C2	D2	XCorr D2	E2	XCorr E2	F2	XCorr F2	# Missed Cleavages
	MTLNTHQLSMVSSK	1	1	1	K7UYU8		1576.77	0	0.6964					High		0.899138										0
B6TK17	DREPP2 protein OS=Zea mays PE=2 SV=1 - [B6TK17_MAIZE]	18.83	2	3	3	3																		0											10.006	18.83	3	3	239	24.9681	4.84326
	Sequence	# PSMs	# Proteins	# Protein Groups	Protein Group Accessions	Modifications	MH+ [Da]	q-Value	PEP	A2	G2	XCorr A2	XCorr G2	B2	H2	XCorr B2	XCorr H2	C2	XCorr C2	D2	XCorr D2	E2	XCorr E2	F2	XCorr F2	# Missed Cleavages
	AGPALLSGPIFATFEK	1	1	1	B6TK17		1618.88	0	0.12						High		3.95557									0
	SFDESKEGIDGEFQEK	1	2	1	B6TK17		1844.81	0	0.1389						High		3.5025									1
	VVEIYESAPAPLK	1	2	1	B6TK17		1415.78	0	0.04178						High		2.54791									0
B4FQ59	Phosphoribulokinase OS=Zea mays PE=2 SV=1 - [B4FQ59_MAIZE]	18.27	5	7	7	19													33.8064	18.27	7	13													17.8198	12.1	4	6	405	44.7217	6.21436
	Sequence	# PSMs	# Proteins	# Protein Groups	Protein Group Accessions	Modifications	MH+ [Da]	q-Value	PEP	A2	G2	XCorr A2	XCorr G2	B2	H2	XCorr B2	XCorr H2	C2	XCorr C2	D2	XCorr D2	E2	XCorr E2	F2	XCorr F2	# Missed Cleavages
	KPDFDAFIDPQK	3	1	1	B4FQ59		1420.71	0	4.182e-05						High		4.19955			High	4.47343					0
	ANNFDLMYEQVK	2	5	1	B4FQ59		1471.68	0	0.1147						High		3.49696			High	3.49951					0
	IRDLYEQIVAER	2	4	1	B4FQ59		1504.81	0	0.000948											High	3.40363					1
	LTSVFGGAAEPPK	1	1	1	B4FQ59		1273.68	0	4.115e-16											High	3.26954					0
	ANNFDLMYEQVK	2	5	1	B4FQ59	M7(Oxidation)	1487.68	0	2.694e-13						High		2.87476			High	2.90985					0
	FYGEVTQQMLK	3	5	1	B4FQ59	M9(Oxidation)	1359.66	0	2.936e-05						High		2.49206			High	2.56122					0
	FYGEVTQQMLK	1	5	1	B4FQ59		1343.66	0	1.669e-14											High	2.43391					0
	IFVIEGLHPMFDER	4	4	1	B4FQ59	M10(Oxidation)	1718.85	0	1.293e-05						Medium		2.44082			High	1.94896					0
	DLYEQIVAER	1	4	1	B4FQ59		1235.62	0.003	0.000948											High	1.90642					0
B4FAL9	Fructose-bisphosphate aldolase OS=Zea mays PE=2 SV=1 - [B4FAL9_MAIZE]	17.75	3	2	9	24													3.27061	3.94	1	1	15.0982	10.99	5	6	11.3971	10.99	4	4	35.8824	17.75	8	12	3.45987	3.94	1	1	355	38.566	7.60596
	Sequence	# PSMs	# Proteins	# Protein Groups	Protein Group Accessions	Modifications	MH+ [Da]	q-Value	PEP	A2	G2	XCorr A2	XCorr G2	B2	H2	XCorr B2	XCorr H2	C2	XCorr C2	D2	XCorr D2	E2	XCorr E2	F2	XCorr F2	# Missed Cleavages
	GILAADESTGTIGK	7	4	2	B4FAL9;B4FWP0		1332.7	0	0.02555		High		3.86685		High		3.45987			High	3.27061	High	3.55564	High	2.9155	0
	GILAADESTGTIGKR	4	4	2	B4FAL9;B4FWP0		1488.8	0	0.03151		High		3.89935									Medium	3.33755	High	2.90869	1
	LSSINVENVEENRR	4	4	2	B4FAL9;B4FWP0		1658.84	0	0.1625		High		3.49532									High	3.02311	High	3.0555	1
	DGKPFVDVLK	3	4	2	B4FAL9;B4FWP0		1117.62	0	0.1559		High		2.34247									High	1.98336	High	2.51742	0
	KVTPEVIAEYTVR	1	2	1	B4FAL9		1504.83	0	0.05287		High		3.5953													1
	VTPEVIAEYTVR	1	2	1	B4FAL9		1376.74	0	0.05988		High		2.86595													0
	TKDGKPFVDVLK	1	4	2	B4FAL9;B4FWP0		1346.76	0	0.1484		High		2.63105													1
	EGGVLPGIK	2	4	2	B4FAL9;B4FWP0		869.507	0	0.1182		High		1.71572													0
	RLSSINVENVEENR	1	4	2	B4FAL9;B4FWP0		1658.84	0.021	0.289													Medium	2.90134			1
B4FWP0	Fructose-bisphosphate aldolase OS=Zea mays GN=ZEAMMB73_915833 PE=2 SV=1 - [B4FWP0_MAIZE]	17.75	2	2	9	24													3.27061	3.94	1	1	15.0982	10.99	5	6	11.3971	10.99	4	4	35.4333	17.75	8	12	3.45987	3.94	1	1	355	38.4349	7.29834
	Sequence	# PSMs	# Proteins	# Protein Groups	Protein Group Accessions	Modifications	MH+ [Da]	q-Value	PEP	A2	G2	XCorr A2	XCorr G2	B2	H2	XCorr B2	XCorr H2	C2	XCorr C2	D2	XCorr D2	E2	XCorr E2	F2	XCorr F2	# Missed Cleavages
	GILAADESTGTIGK	7	4	2	B4FAL9;B4FWP0		1332.7	0	0.02555		High		3.86685		High		3.45987			High	3.27061	High	3.55564	High	2.9155	0
	GILAADESTGTIGKR	4	4	2	B4FAL9;B4FWP0		1488.8	0	0.03151		High		3.89935									Medium	3.33755	High	2.90869	1
	LSSINVENVEENRR	4	4	2	B4FAL9;B4FWP0		1658.84	0	0.1625		High		3.49532									High	3.02311	High	3.0555	1
	DGKPFVDVLK	3	4	2	B4FAL9;B4FWP0		1117.62	0	0.1559		High		2.34247									High	1.98336	High	2.51742	0
	KVTPEVIAQYTVR	1	1	1	B4FWP0		1503.85	0	0.06598		High		3.4473													1
	TKDGKPFVDVLK	1	4	2	B4FAL9;B4FWP0		1346.76	0	0.1484		High		2.63105													1
	VTPEVIAQYTVR	1	1	1	B4FWP0		1375.76	0	0.05112		High		2.5648													0
	EGGVLPGIK	2	4	2	B4FAL9;B4FWP0		869.507	0	0.1182		High		1.71572													0
	RLSSINVENVEENR	1	4	2	B4FAL9;B4FWP0		1658.84	0.021	0.289													Medium	2.90134			1
B2ZAF9	Malate dehydrogenase OS=Zea mays PE=2 SV=1 - [B2ZAF9_MAIZE]	17.47	6	5	5	21													13.4554	17.47	5	5	16.6226	17.47	5	6	14.6008	17.47	5	5	12.2205	13.86	4	4	4.11031	4.82	1	1	332	35.5941	5.5415
	Sequence	# PSMs	# Proteins	# Protein Groups	Protein Group Accessions	Modifications	MH+ [Da]	q-Value	PEP	A2	G2	XCorr A2	XCorr G2	B2	H2	XCorr B2	XCorr H2	C2	XCorr C2	D2	XCorr D2	E2	XCorr E2	F2	XCorr F2	# Missed Cleavages
	VLVVANPANTNALILK	5	4	1	B2ZAF9		1649.99	0	0.05445		High		3.99777		High		4.11031			High	3.69743	High	3.86117	High	3.99294	0
	IVQGLPIDEFSR	3	4	1	B2ZAF9		1373.74	0	0.02426											High	3.01872	High	2.5606	High	3.1521	0
	MELVDAAFPLLK	4	4	1	B2ZAF9	M1(Oxidation)	1362.73	0	0.1175		High		3.36979							High	2.39486	High	3.2016	High	3.11375	0
	LNVQVSDVK	5	2	1	B2ZAF9		1001.56	0	0.0008313		High		2.25389							High	2.38251	High	2.6168	High	2.46701	0
	EFAPSIPEK	4	2	1	B2ZAF9		1017.52	0	0.1131		High		2.59903							High	1.96189	High	2.07856	High	1.87497	0
C4J6E4	Uncharacterized protein OS=Zea mays PE=2 SV=1 - [C4J6E4_MAIZE]	16.14	5	3	3	10									2.62537	5.91	1	1	5.29757	9.45	2	2	9.68875	12.6	2	3	11.4196	16.14	3	4									254	26.443	5.80811
	Sequence	# PSMs	# Proteins	# Protein Groups	Protein Group Accessions	Modifications	MH+ [Da]	q-Value	PEP	A2	G2	XCorr A2	XCorr G2	B2	H2	XCorr B2	XCorr H2	C2	XCorr C2	D2	XCorr D2	E2	XCorr E2	F2	XCorr F2	# Missed Cleavages
	MGNLGPLTGTSGQIR	4	3	1	C4J6E4	M1(Oxidation)	1517.77	0	6.04e-08									High	2.62537	High	3.31939	High	3.75023	High	3.17546	0
	AFDVVNSIK	2	4	1	C4J6E4		992.539	0	0.1225											High	1.97818			High	2.08931	0
	DGVVALGGPSWTVLLGR	2	5	1	C4J6E4		1696.93	0	3.393e-06													High	3.45144	High	3.33055	0
	MGNLGPLTGTSGQIR	2	3	1	C4J6E4		1501.78	0	0.04745													High	2.48708	High	2.82425	0
B6TSK5	Fructose-1,6-bisphosphatase OS=Zea mays PE=2 SV=1 - [B6TSK5_MAIZE]	15.98	2	5	5	11																													32.2073	15.98	5	11	413	44.4844	5.22412
	Sequence	# PSMs	# Proteins	# Protein Groups	Protein Group Accessions	Modifications	MH+ [Da]	q-Value	PEP	A2	G2	XCorr A2	XCorr G2	B2	H2	XCorr B2	XCorr H2	C2	XCorr C2	D2	XCorr D2	E2	XCorr E2	F2	XCorr F2	# Missed Cleavages
	VPLYIGSVEEVDKVEK	1	2	1	B6TSK5		1803.97	0	0.07149						High		4.50942									1
	ILDITPTEIHQR	3	2	1	B6TSK5		1435.79	0	0.1354						Medium		3.12429									0
	YIGSLVGDFHR	4	2	1	B6TSK5		1263.65	0	0.1321						High		2.96075									0
	TLLYGGIYGYPR	2	2	1	B6TSK5		1372.72	0	0.09671						High		2.69635									0
	KLDVVSNEVFSNCLK	1	1	1	B6TSK5	C13(Carbamidomethyl)	1751.9	0.045	0.4078						Medium		3.03092									1
C4J639	Uncharacterized protein OS=Zea mays PE=2 SV=1 - [C4J639_MAIZE]	15.81	4	2	3	3		0																											11.1054	15.81	3	3	291	31.2354	5.22412
	Sequence	# PSMs	# Proteins	# Protein Groups	Protein Group Accessions	Modifications	MH+ [Da]	q-Value	PEP	A2	G2	XCorr A2	XCorr G2	B2	H2	XCorr B2	XCorr H2	C2	XCorr C2	D2	XCorr D2	E2	XCorr E2	F2	XCorr F2	# Missed Cleavages
	AVANQPISVAIEAGGR	1	4	1	C4J639		1552.84	0	0.1692						High		4.0516									0
	VVTIDSYEDVPANSEK	1	4	1	C4J639		1765.85	0	0.05338						High		3.82364									0
	NSWGSSWGESGYVR	1	7	2	B6T669;C4J639		1571.68	0	0.1034						High		3.2302									0
B6UDA4	Putative uncharacterized protein OS=Zea mays PE=2 SV=1 - [B6UDA4_MAIZE]	15.53	1	1	1	1					0	15.53	1	1																									103	11.1507	10.3452
	Sequence	# PSMs	# Proteins	# Protein Groups	Protein Group Accessions	Modifications	MH+ [Da]	q-Value	PEP	A2	G2	XCorr A2	XCorr G2	B2	H2	XCorr B2	XCorr H2	C2	XCorr C2	D2	XCorr D2	E2	XCorr E2	F2	XCorr F2	# Missed Cleavages
	KLLGRASLGVALIFWR	1	1	1	B6UDA4		1800.1	0	0.6826					High		1.17924										2
B7ZYT6	Ribulose bisphosphate carboxylase small chain OS=Zea mays PE=2 SV=1 - [B7ZYT6_MAIZE]	15.03	2	2	2	7													6.19793	15.03	2	2	3.83112	9.8	1	1	12.2859	15.03	2	4						0			153	17.8477	7.98682
	Sequence	# PSMs	# Proteins	# Protein Groups	Protein Group Accessions	Modifications	MH+ [Da]	q-Value	PEP	A2	G2	XCorr A2	XCorr G2	B2	H2	XCorr B2	XCorr H2	C2	XCorr C2	D2	XCorr D2	E2	XCorr E2	F2	XCorr F2	# Missed Cleavages
	ELQEAIAAYPDAFHR	4	2	1	B7ZYT6		1730.84	0	0.07768											High	4.41336	High	3.83112	High	4.48403	0
	VIGFDNVR	3	2	1	B7ZYT6		919.497	0	0.09745											High	1.78457			Medium	2.47947	0
K7V2H6	Ribulose bisphosphate carboxylase small subunit1 OS=Zea mays GN=ZEAMMB73_239374 PE=4 SV=1 - [K7V2H6_MAIZE]	14.29	2	1	1	5													1.85549	14.29	1	1					1.72693	14.29	1	1	3.44217	14.29	1	2	0	14.29	1	1	56	6.42413	7.12256
	Sequence	# PSMs	# Proteins	# Protein Groups	Protein Group Accessions	Modifications	MH+ [Da]	q-Value	PEP	A2	G2	XCorr A2	XCorr G2	B2	H2	XCorr B2	XCorr H2	C2	XCorr C2	D2	XCorr D2	E2	XCorr E2	F2	XCorr F2	# Missed Cleavages
	VIGFDNIK	5	2	1	K7V2H6		905.507	0	0.000948		High		1.80765		Medium		1.48779			High	1.85549			High	1.72693	0
B6T7A4	Putative uncharacterized protein OS=Zea mays PE=2 SV=1 - [B6T7A4_MAIZE]	14.18	12	1	3	17									6.83749	10.28	2	2	12.9526	14.18	3	4	12.875	14.18	3	4	13.1825	14.18	3	4	10.1323	14.18	3	3					282	30.3356	6.80029
	Sequence	# PSMs	# Proteins	# Protein Groups	Protein Group Accessions	Modifications	MH+ [Da]	q-Value	PEP	A2	G2	XCorr A2	XCorr G2	B2	H2	XCorr B2	XCorr H2	C2	XCorr C2	D2	XCorr D2	E2	XCorr E2	F2	XCorr F2	# Missed Cleavages
	VPTVDVSVVDLTVR	8	17	2	K7UBU0;B6T7A4		1498.85	0	3.994e-08		High		3.48004					High	3.73144	High	3.31037	High	3.56166	High	3.58914	0
	AASFNIIPSSTGAAK	5	17	2	K7UBU0;B6T7A4		1434.76	0	0.1457		High		3.80718					High	3.10605	High	3.43963	High	3.28811	High	3.03105	0
	AGIALNDHFIK	4	4	1	B6T7A4		1198.66	0	3.32e-08		High		2.84507							High	3.04933	Medium	2.63102	High	3.04149	0
F6MFD6	Malate dehydrogenase OS=Zea mays PE=2 SV=1 - [F6MFD6_MAIZE]	14.11	4	3	3	12									2.97568	4.5	1	1	13.4719	14.11	3	4	6.80821	9.31	2	2	6.47493	9.31	2	2	7.55854	9.31	2	2	2.85335	4.5	1	1	333	36.3616	5.18604
	Sequence	# PSMs	# Proteins	# Protein Groups	Protein Group Accessions	Modifications	MH+ [Da]	q-Value	PEP	A2	G2	XCorr A2	XCorr G2	B2	H2	XCorr B2	XCorr H2	C2	XCorr C2	D2	XCorr D2	E2	XCorr E2	F2	XCorr F2	# Missed Cleavages
	SSAASTAVSIVDAIR	7	4	1	F6MFD6		1447.77	0	0.02178		High		3.37645		High		2.85335	High	2.97568	High	3.01307	High	3.20394	High	2.85023	0
	LASGEVFGQDQPIALK	4	3	1	F6MFD6		1672.89	0	4.115e-16		High		4.18209							High	4.64776	High	3.60428	High	3.6247	0
	AALLDINGQIFADQGK	1	4	1	F6MFD6		1673.88	0	7.494e-16											High	3.59254					0
C0P5Y3	Uncharacterized protein OS=Zea mays PE=2 SV=1 - [C0P5Y3_MAIZE]	14.1	5	8	8	17													20.3267	11.88	7	7	19.3128	8.75	5	6	5.70913	3.52	2	2	4.05155	2.22	1	1	3.66487	2.22	1	1	766	84.4393	5.77002
	Sequence	# PSMs	# Proteins	# Protein Groups	Protein Group Accessions	Modifications	MH+ [Da]	q-Value	PEP	A2	G2	XCorr A2	XCorr G2	B2	H2	XCorr B2	XCorr H2	C2	XCorr C2	D2	XCorr D2	E2	XCorr E2	F2	XCorr F2	# Missed Cleavages
	GTQTLGLVTSAGFPAGK	6	2	1	C0P5Y3		1604.86	0	1.86e-08		High		4.05155		High		3.66487			High	4.06319	High	4.17163	High	3.07284	0
	YGAGIGPGVYDIHSPR	1	5	1	C0P5Y3		1658.82	0	4.115e-16											High	3.7656					0
	ISEEEYVTAIKEEINK	1	2	1	C0P5Y3		1894.96	0	4.115e-16											High	3.26618					1
	IPSAEEIADRIDK	2	3	1	C0P5Y3		1456.76	0	0.1197											High	3.20862	High	3.4912			1
	FALESFWDGK	2	4	1	C0P5Y3		1199.57	0	4.119e-05											High	2.39406	Medium	2.24885			0
	YLFAGVVDGR	3	4	1	C0P5Y3		1096.58	0	0.08096											High	1.91313	High	2.41098	High	2.63629	0
	VVEVDALAK	1	2	1	C0P5Y3		943.544	0	2.221e-06											High	1.71597					0
	TLTSLSSVTAYGFDLVR	1	2	1	C0P5Y3		1829.96	0	3.938e-07													High	3.7475			0
K7UBU0	Glyceraldehyde-3-phosphate dehydrogenase1 isoform 1 OS=Zea mays GN=ZEAMMB73_221299 PE=3 SV=1 - [K7UBU0_MAIZE]	13.56	13	1	3	14									6.83749	9.83	2	2	12.4613	13.56	3	4	10.244	9.83	2	3	10.141	9.83	2	3	7.28722	9.83	2	2					295	31.9153	6.96143
	Sequence	# PSMs	# Proteins	# Protein Groups	Protein Group Accessions	Modifications	MH+ [Da]	q-Value	PEP	A2	G2	XCorr A2	XCorr G2	B2	H2	XCorr B2	XCorr H2	C2	XCorr C2	D2	XCorr D2	E2	XCorr E2	F2	XCorr F2	# Missed Cleavages
	VPTVDVSVVDLTVR	8	17	2	K7UBU0;B6T7A4		1498.85	0	3.994e-08		High		3.48004					High	3.73144	High	3.31037	High	3.56166	High	3.58914	0
	AASFNIIPSSTGAAK	5	17	2	K7UBU0;B6T7A4		1434.76	0	0.1457		High		3.80718					High	3.10605	High	3.43963	High	3.28811	High	3.03105	0
	AGIALNDHFVK	1	5	1	K7UBU0		1184.64	0	3.717e-06											High	2.55812					0
Q6TM44	Germin-like protein OS=Zea mays GN=glp1 PE=2 SV=1 - [Q6TM44_MAIZE]	13.21	3	2	2	3																									10.1127	13.21	2	3					212	21.8733	6.50732
	Sequence	# PSMs	# Proteins	# Protein Groups	Protein Group Accessions	Modifications	MH+ [Da]	q-Value	PEP	A2	G2	XCorr A2	XCorr G2	B2	H2	XCorr B2	XCorr H2	C2	XCorr C2	D2	XCorr D2	E2	XCorr E2	F2	XCorr F2	# Missed Cleavages
	SSVTANDFYFHGLAGQGK	1	1	1	Q6TM44		1898.9	0	0.1323		High		4.68739													0
	VTFLDDAQVK	2	3	1	Q6TM44		1135.6	0	0.09603		High		2.94292													0
B6TVD6	3-isopropylmalate dehydrogenase OS=Zea mays PE=2 SV=1 - [B6TVD6_MAIZE]	13.02	3	4	4	6																													19.5781	13.02	4	6	407	42.9713	5.8335
	Sequence	# PSMs	# Proteins	# Protein Groups	Protein Group Accessions	Modifications	MH+ [Da]	q-Value	PEP	A2	G2	XCorr A2	XCorr G2	B2	H2	XCorr B2	XCorr H2	C2	XCorr C2	D2	XCorr D2	E2	XCorr E2	F2	XCorr F2	# Missed Cleavages
	DVLSLAGALEGVELR	1	1	1	B6TVD6		1541.85	0	0.0626						High		3.98779									0
	ELTGGIYFGKPR	2	3	1	B6TVD6		1337.72	0	0.07244						High		3.34143									0
	EVAEGVDIMVVR	1	2	1	B6TVD6		1316.68	0	0.1791						High		3.2083									0
	EVAEGVDIMVVR	1	2	1	B6TVD6	M9(Oxidation)	1332.68	0	0.1936						High		3.18215									0
	GSDAVLLGAIGGYK	1	2	1	B6TVD6		1320.71	0	0.07394						High		2.88962									0
K7UJ39	Uncharacterized protein OS=Zea mays GN=ZEAMMB73_772170 PE=4 SV=1 - [K7UJ39_MAIZE]	13.01	2	1	1	1																	3.66004	13.01	1	1													123	13.542	6.56592
	Sequence	# PSMs	# Proteins	# Protein Groups	Protein Group Accessions	Modifications	MH+ [Da]	q-Value	PEP	A2	G2	XCorr A2	XCorr G2	B2	H2	XCorr B2	XCorr H2	C2	XCorr C2	D2	XCorr D2	E2	XCorr E2	F2	XCorr F2	# Missed Cleavages
	ELIVGKDDEILKTETR	1	2	1	K7UJ39		1859.01	0	1.474e-08													High	3.66004			2
K7U7X5	Putative ubiquitin family protein (Fragment) OS=Zea mays GN=ZEAMMB73_119779 PE=4 SV=1 - [K7U7X5_MAIZE]	12.89	20	1	1	5													2.87009	12.89	1	1	2.54037	12.89	1	1	2.59512	12.89	1	1	2.81755	12.89	1	1	2.54376	12.89	1	1	349	39.0161	8.54346
	Sequence	# PSMs	# Proteins	# Protein Groups	Protein Group Accessions	Modifications	MH+ [Da]	q-Value	PEP	A2	G2	XCorr A2	XCorr G2	B2	H2	XCorr B2	XCorr H2	C2	XCorr C2	D2	XCorr D2	E2	XCorr E2	F2	XCorr F2	# Missed Cleavages
	ESTLHLVLR	5	20	1	K7U7X5		1067.62	0	0.2456		Medium		2.81755		High		2.54376			High	2.87009	High	2.54037	High	2.59512	0
B4FRJ1	Malate dehydrogenase OS=Zea mays PE=2 SV=1 - [B4FRJ1_MAIZE]	12.65	12	4	4	12									3.1231	3.53	1	1	4.97599	7.06	2	2	11.9039	12.65	4	4	8.00869	7.06	2	3	2.94532	3.53	1	1	2.86259	3.53	1	1	340	35.6177	7.81104
	Sequence	# PSMs	# Proteins	# Protein Groups	Protein Group Accessions	Modifications	MH+ [Da]	q-Value	PEP	A2	G2	XCorr A2	XCorr G2	B2	H2	XCorr B2	XCorr H2	C2	XCorr C2	D2	XCorr D2	E2	XCorr E2	F2	XCorr F2	# Missed Cleavages
	DDLFNINAGIVK	6	5	1	B4FRJ1		1318.7	0	0.0006821		High		2.94532		High		2.86259	High	3.1231	High	2.89525	High	2.59323	High	2.72783	0
	KLFGVTTLDVVR	4	9	1	B4FRJ1		1347.8	0	0.06659											High	2.08074	High	3.04393	High	2.80696	1
	VAILGAAGGIGQPLSLLMK	1	7	1	B4FRJ1	M18(Oxidation)	1825.06	0	1.617e-05													High	4.26534			0
	LFGVTTLDVVR	1	9	1	B4FRJ1		1219.7	0	2.511e-07													High	2.00136			0
Q9SP22	Calreticulin OS=Zea mays GN=CRT PE=2 SV=1 - [CALR_MAIZE]	12.62	3	4	4	4																													10.9198	12.62	4	4	420	47.9102	4.69092
	Sequence	# PSMs	# Proteins	# Protein Groups	Protein Group Accessions	Modifications	MH+ [Da]	q-Value	PEP	A2	G2	XCorr A2	XCorr G2	B2	H2	XCorr B2	XCorr H2	C2	XCorr C2	D2	XCorr D2	E2	XCorr E2	F2	XCorr F2	# Missed Cleavages
	SGTLFDNIIITDDPALAK	1	3	1	Q9SP22		1904	0	0.07341						High		3.59078									0
	FYAISAEYPEFSNKDK	1	2	1	Q9SP22		1908.9	0	0.08764						High		3.21874									1
	TLVLQFSVK	1	2	1	Q9SP22		1034.62	0	0.2869						High		2.17796									0
	YIGIELWQVK	1	3	1	Q9SP22		1248.7	0	0.1883						High		1.93233									0
K7VBA0	Enolase1 OS=Zea mays GN=ZEAMMB73_500115 PE=3 SV=1 - [K7VBA0_MAIZE]	12.58	7	4	4	5													3.21431	3.37	1	1										0			13.0401	12.58	4	4	445	47.9185	5.47803
	Sequence	# PSMs	# Proteins	# Protein Groups	Protein Group Accessions	Modifications	MH+ [Da]	q-Value	PEP	A2	G2	XCorr A2	XCorr G2	B2	H2	XCorr B2	XCorr H2	C2	XCorr C2	D2	XCorr D2	E2	XCorr E2	F2	XCorr F2	# Missed Cleavages
	VQIVGDDLLVTNPTR	2	5	1	K7VBA0		1639.9	0	0.1196						High		3.25773			High	3.21431					0
	IEEELGDAAVYAGAK	1	5	1	K7VBA0		1535.76	0	0.07825						High		4.20208									0
	VNQIGSVTESIEAVR	1	6	1	K7VBA0		1601.85	0	0.09455						High		3.31753									0
	ISGDSLKDLYK	1	6	1	K7VBA0		1238.66	0.016	0.3247						Medium		2.26272									1
P11155-2	Isoform 2 of Pyruvate, phosphate dikinase 1, chloroplastic OS=Zea mays GN=PPDK1 - [PPDK1_MAIZE]	11.89	36	9	9	19													35.4512	11.89	9	13	10.0772	3.17	2	3					4.61647	2.6	2	2	1.90501	1.02	1	1	883	95.9204	5.40186
	Sequence	# PSMs	# Proteins	# Protein Groups	Protein Group Accessions	Modifications	MH+ [Da]	q-Value	PEP	A2	G2	XCorr A2	XCorr G2	B2	H2	XCorr B2	XCorr H2	C2	XCorr C2	D2	XCorr D2	E2	XCorr E2	F2	XCorr F2	# Missed Cleavages
	GLKNDTDLTASDLK	4	24	1	P11155-2		1490.77	0	1.718e-07											High	4.54679	High	4.12504			1
	EMQDIEFTVQENR	1	31	1	P11155-2		1638.74	0	6.231e-15											High	4.04816					0
	EMQDIEFTVQENR	1	31	1	P11155-2	M2(Oxidation)	1654.73	0	6.062e-16											High	3.66947					0
	VLANADTPDDALTAR	1	22	1	P11155-2		1542.77	0	6.245e-16											High	3.48424					0
	FLDMFGNVVMDIPR	3	9	1	P11155-2	M4(Oxidation); M10(Oxidation)	1685.8	0	4.115e-16		High		2.80334							High	3.29386	High	2.88065			0
	SDFEGIFR	1	22	1	P11155-2		970.461	0	6.175e-07											High	2.00045					0
	SINQITGLR	4	34	1	P11155-2		1001.57	0	3.905e-06		High		1.81314		High		1.90501			High	1.95406					0
	LGISYPELTEMQAR	1	23	1	P11155-2	M11(Oxidation)	1623.8	0	1.166e-05											High	1.84024					0
	FAYDSFR	2	33	1	P11155-2		905.413	0	0.000468											Medium	1.6687					0
	LSEVNPMLGFR	1	23	1	P11155-2	M7(Oxidation)	1278.65	0.003	0.002289											High	2.79932					0
F5B9E5	Actin (Fragment) OS=Cercospora sp. CZM09-1 PE=3 SV=1 - [F5B9E5_9PEZI]	11.76	2	1	2	7		0			1.92047	3.92	1	1		0			5.05438	11.76	2	2	4.46559	11.76	2	2	3.26325	7.84	1	1		0			1.93005	3.92	1	1	204	22.3723	4.91943
	Sequence	# PSMs	# Proteins	# Protein Groups	Protein Group Accessions	Modifications	MH+ [Da]	q-Value	PEP	A2	G2	XCorr A2	XCorr G2	B2	H2	XCorr B2	XCorr H2	C2	XCorr C2	D2	XCorr D2	E2	XCorr E2	F2	XCorr F2	# Missed Cleavages
	DLTDYLMK	4	3	2	F5B9E5;B6TQ08	M7(Oxidation)	1014.48	0	0.6974					High	Medium	1.92047	1.93005			High	1.72606	High	1.67924			0
	SYELPDGQVITIGNER	3	2	1	F5B9E5		1790.89	0	4.115e-16											High	3.32832	High	2.78635	High	3.26325	0
C0HED8	Uncharacterized protein OS=Zea mays PE=2 SV=1 - [C0HED8_MAIZE]	11.67	6	1	1	3													2.71076	11.67	1	1					2.47598	11.67	1	1					2.04185	11.67	1	1	120	12.6429	5.47803
	Sequence	# PSMs	# Proteins	# Protein Groups	Protein Group Accessions	Modifications	MH+ [Da]	q-Value	PEP	A2	G2	XCorr A2	XCorr G2	B2	H2	XCorr B2	XCorr H2	C2	XCorr C2	D2	XCorr D2	E2	XCorr E2	F2	XCorr F2	# Missed Cleavages
	GFGFVTFSTEEAMR	3	6	1	C0HED8	M13(Oxidation)	1594.72	0	4.517e-05						Medium		2.04185			High	2.71076			High	2.47598	0
K7V8Z7	Uncharacterized protein OS=Zea mays GN=ZEAMMB73_812864 PE=4 SV=1 - [K7V8Z7_MAIZE]	11.11	42	1	1	5		0											2.53684	11.11	1	1	2.58139	11.11	1	1	2.1403	11.11	1	1	2.72575	11.11	1	1	2.58022	11.11	1	1	81	8.34736	11.356
	Sequence	# PSMs	# Proteins	# Protein Groups	Protein Group Accessions	Modifications	MH+ [Da]	q-Value	PEP	A2	G2	XCorr A2	XCorr G2	B2	H2	XCorr B2	XCorr H2	C2	XCorr C2	D2	XCorr D2	E2	XCorr E2	F2	XCorr F2	# Missed Cleavages
	AGLQFPVGR	5	42	1	K7V8Z7		944.528	0	0.1477		High		2.72575		Medium		2.58022			High	2.53684	Medium	2.58139	High	2.1403	0
B4FY90	Triosephosphate isomerase OS=Zea mays GN=ZEAMMB73_306292 PE=2 SV=1 - [B4FY90_MAIZE]	9.62	8	1	1	2													3.17326	9.62	1	1													3.06847	9.62	1	1	156	16.4044	4.81787
	Sequence	# PSMs	# Proteins	# Protein Groups	Protein Group Accessions	Modifications	MH+ [Da]	q-Value	PEP	A2	G2	XCorr A2	XCorr G2	B2	H2	XCorr B2	XCorr H2	C2	XCorr C2	D2	XCorr D2	E2	XCorr E2	F2	XCorr F2	# Missed Cleavages
	VATPAQAQEVHASLR	2	8	1	B4FY90		1577.84	0	6.479e-08						High		3.06847			High	3.17326					0
B6U5I1	Peptidyl-prolyl cis-trans isomerase OS=Zea mays PE=2 SV=1 - [B6U5I1_MAIZE]	9.62	1	3	3	3																													8.78755	9.62	3	3	426	46.6109	5.0083
	Sequence	# PSMs	# Proteins	# Protein Groups	Protein Group Accessions	Modifications	MH+ [Da]	q-Value	PEP	A2	G2	XCorr A2	XCorr G2	B2	H2	XCorr B2	XCorr H2	C2	XCorr C2	D2	XCorr D2	E2	XCorr E2	F2	XCorr F2	# Missed Cleavages
	ESELTPSNANILDGR	1	1	1	B6U5I1		1615.79	0	0.08041						High		3.50931									0
	IKDNPNMEDCVFR	1	1	1	B6U5I1	M7(Oxidation); C10(Carbamidomethyl)	1653.73	0	0.2415						High		3.31643									1
	LPFNAFGTMAMAR	1	1	1	B6U5I1	M9(Oxidation); M11(Oxidation)	1458.68	0.049	0.4408						Medium		1.96181									0
B4FCE2	Triosephosphate isomerase OS=Zea mays PE=2 SV=1 - [B4FCE2_MAIZE]	9.51	5	2	2	2													6.2343	9.51	2	2																	284	30.5808	7.34229
	Sequence	# PSMs	# Proteins	# Protein Groups	Protein Group Accessions	Modifications	MH+ [Da]	q-Value	PEP	A2	G2	XCorr A2	XCorr G2	B2	H2	XCorr B2	XCorr H2	C2	XCorr C2	D2	XCorr D2	E2	XCorr E2	F2	XCorr F2	# Missed Cleavages
	VATPEQAQEVHAAVR	1	5	1	B4FCE2		1605.83	0	4.115e-16											High	3.57759					0
	IEVSAQNVWIGK	1	5	1	B4FCE2		1343.73	0	2.53e-09											High	2.65671					0
B6SLE7	Legumin-like protein OS=Zea mays GN=ZEAMMB73_227954 PE=2 SV=1 - [B6SLE7_MAIZE]	9.47	9	3	3	3																	7.72423	9.47	3	3													359	37.8104	5.89697
	Sequence	# PSMs	# Proteins	# Protein Groups	Protein Group Accessions	Modifications	MH+ [Da]	q-Value	PEP	A2	G2	XCorr A2	XCorr G2	B2	H2	XCorr B2	XCorr H2	C2	XCorr C2	D2	XCorr D2	E2	XCorr E2	F2	XCorr F2	# Missed Cleavages
	VVVLNTANLPLVR	1	5	1	B6SLE7		1407.86	0	0.1197													High	2.98708			0
	VEGGFLFIVPR	1	3	1	B6SLE7		1233.7	0	9.384e-07													High	2.96677			0
	EVGLGADLVR	1	9	1	B6SLE7		1028.57	0	0.000367													High	1.77038			0
B4F9T3	Uncharacterized protein OS=Zea mays PE=2 SV=1 - [B4F9T3_MAIZE]	9.32	1	2	2	2													6.66509	9.32	2	2		0															311	33.2459	5.75732
	Sequence	# PSMs	# Proteins	# Protein Groups	Protein Group Accessions	Modifications	MH+ [Da]	q-Value	PEP	A2	G2	XCorr A2	XCorr G2	B2	H2	XCorr B2	XCorr H2	C2	XCorr C2	D2	XCorr D2	E2	XCorr E2	F2	XCorr F2	# Missed Cleavages
	TPILSPAELEEIGFR	1	1	1	B4F9T3		1671.89	0	4.115e-16											High	4.35645					0
	LVVYPLSLVGVSMR	1	1	1	B4F9T3	M13(Oxidation)	1548.88	0	3.689e-08											High	2.30864					0
C0PK05	Putative glyoxalase family protein OS=Zea mays GN=ZEAMMB73_635823 PE=2 SV=1 - [C0PK05_MAIZE]	9.31	3	2	2	2																	6.38813	9.31	2	2													290	32.3244	6.18896
	Sequence	# PSMs	# Proteins	# Protein Groups	Protein Group Accessions	Modifications	MH+ [Da]	q-Value	PEP	A2	G2	XCorr A2	XCorr G2	B2	H2	XCorr B2	XCorr H2	C2	XCorr C2	D2	XCorr D2	E2	XCorr E2	F2	XCorr F2	# Missed Cleavages
	GNAYAQVAIGTNDVYK	1	3	1	C0PK05		1683.83	0	1.364e-05													High	3.31727			0
	VVLVDNTDFLK	1	3	1	C0PK05		1262.7	0	0.002914													High	3.07087			0
K7W895	Uncharacterized protein OS=Zea mays GN=ZEAMMB73_868118 PE=4 SV=1 - [K7W895_MAIZE]	8.44	5	1	1	1																													3.00955	8.44	1	1	154	17.5723	7.48877
	Sequence	# PSMs	# Proteins	# Protein Groups	Protein Group Accessions	Modifications	MH+ [Da]	q-Value	PEP	A2	G2	XCorr A2	XCorr G2	B2	H2	XCorr B2	XCorr H2	C2	XCorr C2	D2	XCorr D2	E2	XCorr E2	F2	XCorr F2	# Missed Cleavages
	VVEAYEASPPEVK	1	5	1	K7W895		1417.72	0	0.1611						High		3.00955									0
K7UV85	ATP synthase subunit beta OS=Zea mays GN=ZEAMMB73_098631 PE=3 SV=1 - [K7UV85_MAIZE]	8.31	4	3	3	4										0			7.13852	8.31	3	3	2.32653	2.69	1	1		0				0							409	44.097	6.03662
	Sequence	# PSMs	# Proteins	# Protein Groups	Protein Group Accessions	Modifications	MH+ [Da]	q-Value	PEP	A2	G2	XCorr A2	XCorr G2	B2	H2	XCorr B2	XCorr H2	C2	XCorr C2	D2	XCorr D2	E2	XCorr E2	F2	XCorr F2	# Missed Cleavages
	FVQAGSEVSALLGR	1	3	1	K7UV85		1433.77	0	4.115e-16											High	3.03695					0
	SAPAFIELDTK	2	3	1	K7UV85		1191.63	0	6.457e-12											High	2.14325	Medium	2.32653			0
	LSIFETGIK	1	3	1	K7UV85		1007.57	0	0.000948											High	1.95831					0
C4P9N1	Nucleoside diphosphate kinase I (Fragment) OS=Zea mays PE=2 SV=1 - [C4P9N1_MAIZE]	7.96	2	1	1	1																									1.91261	7.96	1	1					113	12.6036	9.0415
	Sequence	# PSMs	# Proteins	# Protein Groups	Protein Group Accessions	Modifications	MH+ [Da]	q-Value	PEP	A2	G2	XCorr A2	XCorr G2	B2	H2	XCorr B2	XCorr H2	C2	XCorr C2	D2	XCorr D2	E2	XCorr E2	F2	XCorr F2	# Missed Cleavages
	GLIGDIISR	1	2	1	C4P9N1		943.555	0	0.1614		High		1.91261													0
C4J4E4	Uncharacterized protein OS=Zea mays PE=2 SV=1 - [C4J4E4_MAIZE]	7.59	1	2	2	4													3.207	7.59	2	2	3.46819	3.45	1	1					3.08548	3.45	1	1					435	46.7033	5.59229
	Sequence	# PSMs	# Proteins	# Protein Groups	Protein Group Accessions	Modifications	MH+ [Da]	q-Value	PEP	A2	G2	XCorr A2	XCorr G2	B2	H2	XCorr B2	XCorr H2	C2	XCorr C2	D2	XCorr D2	E2	XCorr E2	F2	XCorr F2	# Missed Cleavages
	LTDFGTQGADSNNILYLR	1	1	1	C4J4E4		1997.99	0	4.115e-16											High	3.207					0
	EIDDADKLVAAIQAK	3	1	1	C4J4E4		1599.85	0	0.0001293		High		3.08548							High	1.91765	High	3.46819			1
Q9XE93	Exhydrolase II OS=Zea mays PE=2 SV=1 - [Q9XE93_MAIZE]	7.41	2	4	4	9																	9.92863	7.41	4	4	12.2896	7.41	4	5									634	68.3306	6.59521
	Sequence	# PSMs	# Proteins	# Protein Groups	Protein Group Accessions	Modifications	MH+ [Da]	q-Value	PEP	A2	G2	XCorr A2	XCorr G2	B2	H2	XCorr B2	XCorr H2	C2	XCorr C2	D2	XCorr D2	E2	XCorr E2	F2	XCorr F2	# Missed Cleavages
	DYYIGSLLSGGGSVPR	2	2	1	Q9XE93		1640.83	0	0.01668													High	3.17297	High	3.23128	0
	TTVGTTVLDAVK	3	1	1	Q9XE93		1204.68	0	0.05482													High	2.85789	High	2.8926	0
	IGAATALEVR	2	2	1	Q9XE93		1000.58	0	0.06725													High	2.16586	High	2.31971	0
	IVASPQALR	2	2	1	Q9XE93		954.571	0	0.00643													High	1.7319	High	1.61566	0
B6TGU0	Putative uncharacterized protein OS=Zea mays PE=2 SV=1 - [B6TGU0_MAIZE]	7.19	1	1	1	2		0				0				0			1.88007	7.19	1	1		0			2.35518	7.19	1	1		0				0			139	15.2482	9.65674
	Sequence	# PSMs	# Proteins	# Protein Groups	Protein Group Accessions	Modifications	MH+ [Da]	q-Value	PEP	A2	G2	XCorr A2	XCorr G2	B2	H2	XCorr B2	XCorr H2	C2	XCorr C2	D2	XCorr D2	E2	XCorr E2	F2	XCorr F2	# Missed Cleavages
	KIAEEKALLK	2	1	1	B6TGU0		1142.71	0	0.2966											Medium	1.88007			High	2.35518	2
B4FYA4	Uncharacterized protein OS=Zea mays PE=2 SV=1 - [B4FYA4_MAIZE]	6.98	5	1	1	1																													2.09723	6.98	1	1	129	14.4234	4.53857
	Sequence	# PSMs	# Proteins	# Protein Groups	Protein Group Accessions	Modifications	MH+ [Da]	q-Value	PEP	A2	G2	XCorr A2	XCorr G2	B2	H2	XCorr B2	XCorr H2	C2	XCorr C2	D2	XCorr D2	E2	XCorr E2	F2	XCorr F2	# Missed Cleavages
	VVDIVDTFR	1	5	1	B4FYA4		1063.58	0	0.2564						High		2.09723									0
P00874	Ribulose bisphosphate carboxylase large chain OS=Zea mays GN=rbcL PE=3 SV=2 - [RBL_MAIZE]	6.93	4	3	3	8													7.74256	6.93	3	3	4.51986	4.62	2	2	5.32435	4.2	2	2	2.30415	1.89	1	1					476	52.6674	6.80029
	Sequence	# PSMs	# Proteins	# Protein Groups	Protein Group Accessions	Modifications	MH+ [Da]	q-Value	PEP	A2	G2	XCorr A2	XCorr G2	B2	H2	XCorr B2	XCorr H2	C2	XCorr C2	D2	XCorr D2	E2	XCorr E2	F2	XCorr F2	# Missed Cleavages
	LTYYTPEYETK	2	4	1	P00874		1407.66	0	0.1094											High	2.79054			High	3.03652	0
	TFQGPPHGIQVER	2	3	1	P00874		1465.75	0	4.115e-16											High	2.57123	High	2.39108			0
	DTDILAAFR	4	2	1	P00874		1021.53	0	0.0955		High		2.30415							High	2.38079	High	2.12878	High	2.28783	0
B6TQ08	Actin-1 OS=Zea mays PE=2 SV=1 - [B6TQ08_MAIZE]	6.9	17	1	2	8					1.92047	2.12	1	1		0			4.89802	6.9	2	2	5.3371	6.9	2	2	3.58482	4.77	1	1	3.6597	4.77	1	1	1.93005	2.12	1	1	377	41.7699	5.49072
	Sequence	# PSMs	# Proteins	# Protein Groups	Protein Group Accessions	Modifications	MH+ [Da]	q-Value	PEP	A2	G2	XCorr A2	XCorr G2	B2	H2	XCorr B2	XCorr H2	C2	XCorr C2	D2	XCorr D2	E2	XCorr E2	F2	XCorr F2	# Missed Cleavages
	DLTDYLMK	4	3	2	F5B9E5;B6TQ08	M7(Oxidation)	1014.48	0	0.6974					High	Medium	1.92047	1.93005			High	1.72606	High	1.67924			0
	VAPEEHPVLLTEAPLNPK	4	17	1	B6TQ08		1954.06	0	0.001251		High		3.6597							High	3.17197	High	3.65786	High	3.58482	0
K7VIA7	Nascent polypeptide-associated complex alpha subunit-like protein OS=Zea mays GN=ZEAMMB73_152988 PE=4 SV=1 - [K7VIA7_MAIZE]	6.9	4	1	1	1																													4.15113	6.9	1	1	203	22.2159	4.41162
	Sequence	# PSMs	# Proteins	# Protein Groups	Protein Group Accessions	Modifications	MH+ [Da]	q-Value	PEP	A2	G2	XCorr A2	XCorr G2	B2	H2	XCorr B2	XCorr H2	C2	XCorr C2	D2	XCorr D2	E2	XCorr E2	F2	XCorr F2	# Missed Cleavages
	SPNSDTYVIFGEAK	1	4	1	K7VIA7		1527.73	0	0.1433						High		4.15113									0
K7TUT2	Putative RING zinc finger domain superfamily protein OS=Zea mays GN=ZEAMMB73_994272 PE=4 SV=1 - [K7TUT2_MAIZE]	6.74	1	2	2	2													1.767	6.74	2	2																	445	48.9942	7.95752
	Sequence	# PSMs	# Proteins	# Protein Groups	Protein Group Accessions	Modifications	MH+ [Da]	q-Value	PEP	A2	G2	XCorr A2	XCorr G2	B2	H2	XCorr B2	XCorr H2	C2	XCorr C2	D2	XCorr D2	E2	XCorr E2	F2	XCorr F2	# Missed Cleavages
	MTRQRSEVNNK	1	1	1	K7TUT2		1362.69	0.03	0.3182											Medium	1.767					2
	QTSTSSHIGESSSAADEPR	1	1	1	K7TUT2		1946.87	0.034	0.3299											Medium	1.89733					0
K7V2Z5	Uncharacterized protein OS=Zea mays GN=ZEAMMB73_757872 PE=4 SV=1 - [K7V2Z5_MAIZE]	6.74	4	1	1	1													0	6.74	1	1		0															178	19.5711	8.70459
	Sequence	# PSMs	# Proteins	# Protein Groups	Protein Group Accessions	Modifications	MH+ [Da]	q-Value	PEP	A2	G2	XCorr A2	XCorr G2	B2	H2	XCorr B2	XCorr H2	C2	XCorr C2	D2	XCorr D2	E2	XCorr E2	F2	XCorr F2	# Missed Cleavages
	KNAQALASALLR	1	4	1	K7V2Z5		1255.75	0.025	0.3182											Medium	1.04721					1
B6T9J4	Aspartate aminotransferase OS=Zea mays PE=2 SV=1 - [B6T9J4_MAIZE]	6.54	2	3	3	3													6.72935	6.54	3	3																	459	50.3197	8.07471
	Sequence	# PSMs	# Proteins	# Protein Groups	Protein Group Accessions	Modifications	MH+ [Da]	q-Value	PEP	A2	G2	XCorr A2	XCorr G2	B2	H2	XCorr B2	XCorr H2	C2	XCorr C2	D2	XCorr D2	E2	XCorr E2	F2	XCorr F2	# Missed Cleavages
	LNLGVGAYR	1	2	1	B6T9J4		962.54	0	1.083e-09											High	2.30632					0
	LAAAFIQR	1	2	1	B6T9J4		889.523	0	5.757e-09											High	1.88273					0
	TEELQPYVLNVVK	1	2	1	B6T9J4		1531.83	0.003	0.000948											High	2.5403					0
B6T669	Cysteine protease 1 OS=Zea mays PE=2 SV=1 - [B6T669_MAIZE]	6.48	5	1	2	3		0																											10.9067	6.48	2	3	463	50.0415	5.2876
	Sequence	# PSMs	# Proteins	# Protein Groups	Protein Group Accessions	Modifications	MH+ [Da]	q-Value	PEP	A2	G2	XCorr A2	XCorr G2	B2	H2	XCorr B2	XCorr H2	C2	XCorr C2	D2	XCorr D2	E2	XCorr E2	F2	XCorr F2	# Missed Cleavages
	VVTIDSYEDVPANDEK	2	5	1	B6T669		1793.84	0	0.1103						High		4.00397									0
	NSWGSSWGESGYVR	1	7	2	B6T669;C4J639		1571.68	0	0.1034						High		3.2302									0
K7UQE0	Uncharacterized protein OS=Zea mays GN=ZEAMMB73_625323 PE=3 SV=1 - [K7UQE0_MAIZE]	6.31	8	1	1	1													2.76918	6.31	1	1																	206	22.099	6.1001
	Sequence	# PSMs	# Proteins	# Protein Groups	Protein Group Accessions	Modifications	MH+ [Da]	q-Value	PEP	A2	G2	XCorr A2	XCorr G2	B2	H2	XCorr B2	XCorr H2	C2	XCorr C2	D2	XCorr D2	E2	XCorr E2	F2	XCorr F2	# Missed Cleavages
	VLVIGGGDGGVLR	1	8	1	K7UQE0		1211.71	0	1.127e-11											High	2.76918					0
B6TIG6	Transaminase/ transferase, transferring nitrogenous groups OS=Zea mays PE=2 SV=1 - [B6TIG6_MAIZE]	6.28	3	2	2	2													5.7584	6.28	2	2																	462	49.6727	6.97607
	Sequence	# PSMs	# Proteins	# Protein Groups	Protein Group Accessions	Modifications	MH+ [Da]	q-Value	PEP	A2	G2	XCorr A2	XCorr G2	B2	H2	XCorr B2	XCorr H2	C2	XCorr C2	D2	XCorr D2	E2	XCorr E2	F2	XCorr F2	# Missed Cleavages
	ANVVTTPGTGFGPGGEGFVR	1	2	1	B6TIG6		1919.96	0	4.115e-16											High	3.9271					0
	SIFEIPGAK	1	3	1	B6TIG6		961.533	0	0.000948											High	1.8313					0
K7VET9	Uncharacterized protein OS=Zea mays GN=ZEAMMB73_530181 PE=4 SV=1 - [K7VET9_MAIZE]	6.25	1	1	1	1																	1.60006	6.25	1	1													160	17.6881	11.3999
	Sequence	# PSMs	# Proteins	# Protein Groups	Protein Group Accessions	Modifications	MH+ [Da]	q-Value	PEP	A2	G2	XCorr A2	XCorr G2	B2	H2	XCorr B2	XCorr H2	C2	XCorr C2	D2	XCorr D2	E2	XCorr E2	F2	XCorr F2	# Missed Cleavages
	MAAKLMDTSK	1	1	1	K7VET9	M1(Oxidation); M6(Oxidation)	1127.54	0	0.004508													High	1.60006			1
B4FRJ7	Uncharacterized protein OS=Zea mays PE=2 SV=1 - [B4FRJ7_MAIZE]	6.17	4	1	1	1													2.65953	6.17	1	1																	227	24.3798	5.43994
	Sequence	# PSMs	# Proteins	# Protein Groups	Protein Group Accessions	Modifications	MH+ [Da]	q-Value	PEP	A2	G2	XCorr A2	XCorr G2	B2	H2	XCorr B2	XCorr H2	C2	XCorr C2	D2	XCorr D2	E2	XCorr E2	F2	XCorr F2	# Missed Cleavages
	GQDTFTPISAVVPK	1	4	1	B4FRJ7		1459.78	0	4.115e-16											High	2.65953					0
B6SRD4	Oxygen-evolving enhancer protein 3-1 OS=Zea mays PE=2 SV=1 - [B6SRD4_MAIZE]	6.13	4	1	1	1																									2.25756	6.13	1	1					212	22.6693	9.80322
	Sequence	# PSMs	# Proteins	# Protein Groups	Protein Group Accessions	Modifications	MH+ [Da]	q-Value	PEP	A2	G2	XCorr A2	XCorr G2	B2	H2	XCorr B2	XCorr H2	C2	XCorr C2	D2	XCorr D2	E2	XCorr E2	F2	XCorr F2	# Missed Cleavages
	LFSTIDDLDHAAK	1	4	1	B6SRD4		1445.72	0	0.08462		High		2.25756													0
B7ZZ50	Lipoxygenase OS=Zea mays PE=2 SV=1 - [B7ZZ50_MAIZE]	6.09	3	4	4	4													5.56761	2.64	2	2	2.28382	1.61	1	1									3.71666	1.84	1	1	870	94.8732	5.69385
	Sequence	# PSMs	# Proteins	# Protein Groups	Protein Group Accessions	Modifications	MH+ [Da]	q-Value	PEP	A2	G2	XCorr A2	XCorr G2	B2	H2	XCorr B2	XCorr H2	C2	XCorr C2	D2	XCorr D2	E2	XCorr E2	F2	XCorr F2	# Missed Cleavages
	DSELQGWWSEVR	1	3	1	B7ZZ50		1491.68	0	2.164e-12											High	3.18007					0
	GIDEVTYFPSK	1	3	1	B7ZZ50		1255.62	0	0.000948											High	2.38754					0
	LFGLDDLGRLPEAK	1	2	1	B7ZZ50		1543.84	0	5.387e-05													High	2.28382			1
	VYDYALYNDLGNPDLR	1	2	1	B7ZZ50		1900.9	0	0.06305						High		3.71666									0
B6TJN6	Pepsin A OS=Zea mays PE=2 SV=1 - [B6TJN6_MAIZE]	5.91	3	2	2	2																													6.00407	5.91	2	2	491	52.7674	6.01123
	Sequence	# PSMs	# Proteins	# Protein Groups	Protein Group Accessions	Modifications	MH+ [Da]	q-Value	PEP	A2	G2	XCorr A2	XCorr G2	B2	H2	XCorr B2	XCorr H2	C2	XCorr C2	D2	XCorr D2	E2	XCorr E2	F2	XCorr F2	# Missed Cleavages
	GGGIFAIGNVVQPK	1	2	1	B6TJN6		1356.76	0	0.2157						High		3.1133									0
	GTIIDSGTTLAYLPR	1	3	1	B6TJN6		1577.85	0	0.05187						High		2.89078									0
K7W426	Uncharacterized protein OS=Zea mays GN=ZEAMMB73_904583 PE=4 SV=1 - [K7W426_MAIZE]	5.7	5	2	2	2																													6.87213	5.7	2	2	298	31.905	6.52197
	Sequence	# PSMs	# Proteins	# Protein Groups	Protein Group Accessions	Modifications	MH+ [Da]	q-Value	PEP	A2	G2	XCorr A2	XCorr G2	B2	H2	XCorr B2	XCorr H2	C2	XCorr C2	D2	XCorr D2	E2	XCorr E2	F2	XCorr F2	# Missed Cleavages
	NQGQEITILGDLVLK	1	5	1	K7W426		1640.92	0	0.1206						High		3.48642									0
	NQGQEITILGDLVLKDK	1	5	1	K7W426		1884.04	0	0.06092						High		3.38571									1
C0PA01	Uncharacterized protein OS=Zea mays PE=2 SV=1 - [C0PA01_MAIZE]	5.4	1	1	1	1						0				0			0	5.4	1	1		0								0				0			315	34.1744	11.561
	Sequence	# PSMs	# Proteins	# Protein Groups	Protein Group Accessions	Modifications	MH+ [Da]	q-Value	PEP	A2	G2	XCorr A2	XCorr G2	B2	H2	XCorr B2	XCorr H2	C2	XCorr C2	D2	XCorr D2	E2	XCorr E2	F2	XCorr F2	# Missed Cleavages
	LLLGWRGLLLGWLLLGR	1	1	1	C0PA01		1949.21	0.032	0.3182											Medium	1.52326					1
B7ZY59	Uncharacterized protein OS=Zea mays PE=2 SV=1 - [B7ZY59_MAIZE]	5.28	1	1	1	1																													2.10879	5.28	1	1	322	34.108	12.147
	Sequence	# PSMs	# Proteins	# Protein Groups	Protein Group Accessions	Modifications	MH+ [Da]	q-Value	PEP	A2	G2	XCorr A2	XCorr G2	B2	H2	XCorr B2	XCorr H2	C2	XCorr C2	D2	XCorr D2	E2	XCorr E2	F2	XCorr F2	# Missed Cleavages
	QVQAEAGAAAAAAASPR	1	1	1	B7ZY59		1539.78	0.016	0.3432						Medium		2.10879									0
C0P3K5	Uncharacterized protein OS=Zea mays PE=2 SV=1 - [C0P3K5_MAIZE]	5.26	7	1	1	1													2.81515	5.26	1	1																	209	22.6296	5.2876
	Sequence	# PSMs	# Proteins	# Protein Groups	Protein Group Accessions	Modifications	MH+ [Da]	q-Value	PEP	A2	G2	XCorr A2	XCorr G2	B2	H2	XCorr B2	XCorr H2	C2	XCorr C2	D2	XCorr D2	E2	XCorr E2	F2	XCorr F2	# Missed Cleavages
	EGISAEVINLR	1	7	1	C0P3K5		1200.65	0	1.784e-15											High	2.81515					0
C0P2U0	Uncharacterized protein OS=Zea mays PE=2 SV=1 - [C0P2U0_MAIZE]	5.13	3	1	1	1																	0	5.13	1	1													195	22.4427	9.01221
	Sequence	# PSMs	# Proteins	# Protein Groups	Protein Group Accessions	Modifications	MH+ [Da]	q-Value	PEP	A2	G2	XCorr A2	XCorr G2	B2	H2	XCorr B2	XCorr H2	C2	XCorr C2	D2	XCorr D2	E2	XCorr E2	F2	XCorr F2	# Missed Cleavages
	LILHWNGNER	1	3	1	C0P2U0		1251.67	0.048	0.3175													Medium	1.63729			0
C0P948	Uncharacterized protein OS=Zea mays PE=2 SV=1 - [C0P948_MAIZE]	4.99	5	2	2	2													6.02305	4.99	2	2																	481	51.9367	4.91943
	Sequence	# PSMs	# Proteins	# Protein Groups	Protein Group Accessions	Modifications	MH+ [Da]	q-Value	PEP	A2	G2	XCorr A2	XCorr G2	B2	H2	XCorr B2	XCorr H2	C2	XCorr C2	D2	XCorr D2	E2	XCorr E2	F2	XCorr F2	# Missed Cleavages
	LSIVTFLDTANR	1	5	1	C0P948		1349.74	0	4.115e-16											High	3.14328					0
	GADILEVTYSYK	1	5	1	C0P948		1358.68	0	2.909e-06											High	2.87977					0
C0PB42	Uncharacterized protein OS=Zea mays PE=2 SV=1 - [C0PB42_MAIZE]	4.87	1	1	1	1										0			2.77648	4.87	1	1														0			431	47.3076	6.80029
	Sequence	# PSMs	# Proteins	# Protein Groups	Protein Group Accessions	Modifications	MH+ [Da]	q-Value	PEP	A2	G2	XCorr A2	XCorr G2	B2	H2	XCorr B2	XCorr H2	C2	XCorr C2	D2	XCorr D2	E2	XCorr E2	F2	XCorr F2	# Missed Cleavages
	MAGPSGASSSSRGGGGGGVDR	1	1	1	C0PB42	M1(Oxidation)	1822.81	0.046	0.4533											Medium	2.77648					1
K7UQG2	Uncharacterized protein OS=Zea mays GN=ZEAMMB73_494846 PE=4 SV=1 - [K7UQG2_MAIZE]	4.83	1	1	1	1																													0	4.83	1	1	207	22.4217	12.0591
	Sequence	# PSMs	# Proteins	# Protein Groups	Protein Group Accessions	Modifications	MH+ [Da]	q-Value	PEP	A2	G2	XCorr A2	XCorr G2	B2	H2	XCorr B2	XCorr H2	C2	XCorr C2	D2	XCorr D2	E2	XCorr E2	F2	XCorr F2	# Missed Cleavages
	ICALGLLGGR	1	1	1	K7UQG2	C2(Carbamidomethyl)	1029.59	0.049	0.4338						Medium		1.41158									0
B4FTS4	Uncharacterized protein OS=Zea mays PE=2 SV=1 - [B4FTS4_MAIZE]	4.78	1	1	1	1																													2.42963	4.78	1	1	251	25.0943	4.88135
	Sequence	# PSMs	# Proteins	# Protein Groups	Protein Group Accessions	Modifications	MH+ [Da]	q-Value	PEP	A2	G2	XCorr A2	XCorr G2	B2	H2	XCorr B2	XCorr H2	C2	XCorr C2	D2	XCorr D2	E2	XCorr E2	F2	XCorr F2	# Missed Cleavages
	EIPVVGGTGTFR	1	1	1	B4FTS4		1232.66	0	0.0604						High		2.42963									0
B6TI56	Ribose-5-phosphate isomerase OS=Zea mays PE=1 SV=1 - [B6TI56_MAIZE]	4.74	1	1	1	1																		0				0							2.21158	4.74	1	1	274	28.7603	5.74463
	Sequence	# PSMs	# Proteins	# Protein Groups	Protein Group Accessions	Modifications	MH+ [Da]	q-Value	PEP	A2	G2	XCorr A2	XCorr G2	B2	H2	XCorr B2	XCorr H2	C2	XCorr C2	D2	XCorr D2	E2	XCorr E2	F2	XCorr F2	# Missed Cleavages
	LQELFKEEGVEAK	1	1	1	B6TI56		1519.8	0	0.2691						High		2.21158									1
B6T6V0	HECT domain and RCC1-like domain-containing protein 2 OS=Zea mays PE=2 SV=1 - [B6T6V0_MAIZE]	4.53	2	1	1	1													3.59546	4.53	1	1																	353	37.6281	5.2876
	Sequence	# PSMs	# Proteins	# Protein Groups	Protein Group Accessions	Modifications	MH+ [Da]	q-Value	PEP	A2	G2	XCorr A2	XCorr G2	B2	H2	XCorr B2	XCorr H2	C2	XCorr C2	D2	XCorr D2	E2	XCorr E2	F2	XCorr F2	# Missed Cleavages
	LGHGNSSDVFTPQPVK	1	2	1	B6T6V0		1682.85	0.046	0.4533											Medium	3.59546					0
K7U6S1	Putative ribosomal protein S4 (RPS4A) family protein OS=Zea mays GN=ZEAMMB73_403930 PE=4 SV=1 - [K7U6S1_MAIZE]	4.52	2	1	1	1		0				0				0				0				0				0				0			1.90059	4.52	1	1	442	48.5709	7.84033
	Sequence	# PSMs	# Proteins	# Protein Groups	Protein Group Accessions	Modifications	MH+ [Da]	q-Value	PEP	A2	G2	XCorr A2	XCorr G2	B2	H2	XCorr B2	XCorr H2	C2	XCorr C2	D2	XCorr D2	E2	XCorr E2	F2	XCorr F2	# Missed Cleavages
	MGAATTSGGGGGGSAGPRSR	1	2	1	K7U6S1	M1(Oxidation)	1707.77	0.027	0.3723						Medium		1.90059									1
B6SGV5	DNA binding protein OS=Zea mays PE=2 SV=1 - [B6SGV5_MAIZE]	4.52	3	1	1	1														0			0	4.52	1	1		0				0							332	34.9395	6.16357
	Sequence	# PSMs	# Proteins	# Protein Groups	Protein Group Accessions	Modifications	MH+ [Da]	q-Value	PEP	A2	G2	XCorr A2	XCorr G2	B2	H2	XCorr B2	XCorr H2	C2	XCorr C2	D2	XCorr D2	E2	XCorr E2	F2	XCorr F2	# Missed Cleavages
	GDQASIVGGAINFVK	1	3	1	B6SGV5		1475.78	0.048	0.3186													Medium	1.53899			0
C4JC08	Uncharacterized protein OS=Zea mays PE=2 SV=1 - [C4JC08_MAIZE]	4.3	2	1	1	1													0	4.3	1	1																	186	20.7775	8.95361
	Sequence	# PSMs	# Proteins	# Protein Groups	Protein Group Accessions	Modifications	MH+ [Da]	q-Value	PEP	A2	G2	XCorr A2	XCorr G2	B2	H2	XCorr B2	XCorr H2	C2	XCorr C2	D2	XCorr D2	E2	XCorr E2	F2	XCorr F2	# Missed Cleavages
	MERESRSR	1	2	1	C4JC08	M1(Oxidation)	1066.5	0.039	0.4361											Medium	1.38962					2
K7URB1	Uncharacterized protein OS=Zea mays GN=ZEAMMB73_311383 PE=4 SV=1 - [K7URB1_MAIZE]	4.24	2	1	1	1													2.5892	4.24	1	1		0															354	39.0374	5.40186
	Sequence	# PSMs	# Proteins	# Protein Groups	Protein Group Accessions	Modifications	MH+ [Da]	q-Value	PEP	A2	G2	XCorr A2	XCorr G2	B2	H2	XCorr B2	XCorr H2	C2	XCorr C2	D2	XCorr D2	E2	XCorr E2	F2	XCorr F2	# Missed Cleavages
	ASSIVVSGTNVIRPR	1	2	1	K7URB1		1555.89	0	4.181e-10											High	2.5892					0
K7ULN1	Uncharacterized protein OS=Zea mays GN=ZEAMMB73_363125 PE=4 SV=1 - [K7ULN1_MAIZE]	4.19	4	1	1	2		0			0	4.19	1	1		0			0	4.19	1	1		0				0				0				0			191	20.9772	10.0522
	Sequence	# PSMs	# Proteins	# Protein Groups	Protein Group Accessions	Modifications	MH+ [Da]	q-Value	PEP	A2	G2	XCorr A2	XCorr G2	B2	H2	XCorr B2	XCorr H2	C2	XCorr C2	D2	XCorr D2	E2	XCorr E2	F2	XCorr F2	# Missed Cleavages
	TLVEELNR	2	4	1	K7ULN1		973.531	0	0.6974					High		1.22651				Medium	1.30578					0
K7V3T7	Stem glycoprotein OS=Zea mays GN=ZEAMMB73_605758 PE=4 SV=1 - [K7V3T7_MAIZE]	4.17	2	1	1	1																													0	4.17	1	1	216	24.0942	5.13525
	Sequence	# PSMs	# Proteins	# Protein Groups	Protein Group Accessions	Modifications	MH+ [Da]	q-Value	PEP	A2	G2	XCorr A2	XCorr G2	B2	H2	XCorr B2	XCorr H2	C2	XCorr C2	D2	XCorr D2	E2	XCorr E2	F2	XCorr F2	# Missed Cleavages
	DYMYGDLFR	1	2	1	K7V3T7	M3(Oxidation)	1195.51	0.004	0.2882						High		1.56942									0
Q8VYB0	Cytochrome P450 monooxygenase CYP72A5 (Fragment) OS=Zea mays PE=2 SV=1 - [Q8VYB0_MAIZE]	4.11	2	1	1	1										0				0				0			2.32749	4.11	1	1									316	36.0797	7.94287
	Sequence	# PSMs	# Proteins	# Protein Groups	Protein Group Accessions	Modifications	MH+ [Da]	q-Value	PEP	A2	G2	XCorr A2	XCorr G2	B2	H2	XCorr B2	XCorr H2	C2	XCorr C2	D2	XCorr D2	E2	XCorr E2	F2	XCorr F2	# Missed Cleavages
	HQAAFFPFGGGPR	1	2	1	Q8VYB0		1388.69	0	0.3078															High	2.32749	0
B4FHA0	Uncharacterized protein OS=Zea mays PE=2 SV=1 - [B4FHA0_MAIZE]	4	1	1	1	1																													1.80629	4	1	1	225	23.6387	7.45947
	Sequence	# PSMs	# Proteins	# Protein Groups	Protein Group Accessions	Modifications	MH+ [Da]	q-Value	PEP	A2	G2	XCorr A2	XCorr G2	B2	H2	XCorr B2	XCorr H2	C2	XCorr C2	D2	XCorr D2	E2	XCorr E2	F2	XCorr F2	# Missed Cleavages
	ADLTGAIFK	1	1	1	B4FHA0		935.517	0.012	0.3177						Medium		1.80629									0
K7UFQ9	Putative translation elongation factor Tu family protein OS=Zea mays GN=ZEAMMB73_148924 PE=4 SV=1 - [K7UFQ9_MAIZE]	3.75	18	1	1	1													2.21307	3.75	1	1																	293	32.1009	9.23193
	Sequence	# PSMs	# Proteins	# Protein Groups	Protein Group Accessions	Modifications	MH+ [Da]	q-Value	PEP	A2	G2	XCorr A2	XCorr G2	B2	H2	XCorr B2	XCorr H2	C2	XCorr C2	D2	XCorr D2	E2	XCorr E2	F2	XCorr F2	# Missed Cleavages
	IGGIGTVPVGR	1	18	1	K7UFQ9		1025.61	0	6.338e-12											High	2.21307					0
C0PL67	Uncharacterized protein OS=Zea mays PE=2 SV=1 - [C0PL67_MAIZE]	3.65	1	1	1	1																	2.68698	3.65	1	1													356	36.6433	6.49365
	Sequence	# PSMs	# Proteins	# Protein Groups	Protein Group Accessions	Modifications	MH+ [Da]	q-Value	PEP	A2	G2	XCorr A2	XCorr G2	B2	H2	XCorr B2	XCorr H2	C2	XCorr C2	D2	XCorr D2	E2	XCorr E2	F2	XCorr F2	# Missed Cleavages
	FGVTETTLLSVNK	1	1	1	C0PL67		1408.77	0	0.0003265													High	2.68698			0
C4JBZ3	Uncharacterized protein OS=Zea mays PE=2 SV=1 - [C4JBZ3_MAIZE]	3.57	1	1	1	1													0	3.57	1	1																	224	24.3715	12.3521
	Sequence	# PSMs	# Proteins	# Protein Groups	Protein Group Accessions	Modifications	MH+ [Da]	q-Value	PEP	A2	G2	XCorr A2	XCorr G2	B2	H2	XCorr B2	XCorr H2	C2	XCorr C2	D2	XCorr D2	E2	XCorr E2	F2	XCorr F2	# Missed Cleavages
	RGLDSSER	1	1	1	C4JBZ3		919.462	0.006	0.3182											High	1.30806					1
Q9FQD0	Glutathione S-transferase 6 OS=Zea mays GN=ZEAMMB73_825585 PE=2 SV=1 - [Q9FQD0_MAIZE]	3.54	1	1	1	3		0				0				0				0				0			2.25281	3.54	1	1	2.24806	3.54	1	1	2.0638	3.54	1	1	226	25.8613	8.25049
	Sequence	# PSMs	# Proteins	# Protein Groups	Protein Group Accessions	Modifications	MH+ [Da]	q-Value	PEP	A2	G2	XCorr A2	XCorr G2	B2	H2	XCorr B2	XCorr H2	C2	XCorr C2	D2	XCorr D2	E2	XCorr E2	F2	XCorr F2	# Missed Cleavages
	KLEFELVR	3	1	1	Q9FQD0		1033.6	0	0.2817		Medium		2.24806		Medium		2.0638							High	2.25281	1
K7VJC9	Uncharacterized protein OS=Zea mays GN=ZEAMMB73_007028 PE=4 SV=1 - [K7VJC9_MAIZE]	3.51	1	1	1	1													0	3.51	1	1						0				0							228	25.8537	10.4038
	Sequence	# PSMs	# Proteins	# Protein Groups	Protein Group Accessions	Modifications	MH+ [Da]	q-Value	PEP	A2	G2	XCorr A2	XCorr G2	B2	H2	XCorr B2	XCorr H2	C2	XCorr C2	D2	XCorr D2	E2	XCorr E2	F2	XCorr F2	# Missed Cleavages
	TIISSPLR	1	1	1	K7VJC9		886.533	0.003	0.002636											High	1.2019					0
K7V637	Putative RING zinc finger domain superfamily protein OS=Zea mays GN=ZEAMMB73_773979 PE=4 SV=1 - [K7V637_MAIZE]	3.41	1	1	1	1														0															0	3.41	1	1	293	31.5208	11.1655
	Sequence	# PSMs	# Proteins	# Protein Groups	Protein Group Accessions	Modifications	MH+ [Da]	q-Value	PEP	A2	G2	XCorr A2	XCorr G2	B2	H2	XCorr B2	XCorr H2	C2	XCorr C2	D2	XCorr D2	E2	XCorr E2	F2	XCorr F2	# Missed Cleavages
	GHAPSAAAAR	1	1	1	K7V637		908.477	0.047	0.4167						Medium		0.75375									0
B4F9B5	Uncharacterized protein OS=Zea mays PE=2 SV=1 - [B4F9B5_MAIZE]	3.33	4	1	1	1																													3.04675	3.33	1	1	360	38.9983	7.59131
	Sequence	# PSMs	# Proteins	# Protein Groups	Protein Group Accessions	Modifications	MH+ [Da]	q-Value	PEP	A2	G2	XCorr A2	XCorr G2	B2	H2	XCorr B2	XCorr H2	C2	XCorr C2	D2	XCorr D2	E2	XCorr E2	F2	XCorr F2	# Missed Cleavages
	DWREDGIVSPVK	1	4	1	B4F9B5		1400.71	0.045	0.4001						Medium		3.04675									1
B6SGS6	Putative uncharacterized protein OS=Zea mays PE=2 SV=1 - [B6SGS6_MAIZE]	3.15	2	1	1	1									2.06781	3.15	1	1																		0			317	34.4227	5.92236
	Sequence	# PSMs	# Proteins	# Protein Groups	Protein Group Accessions	Modifications	MH+ [Da]	q-Value	PEP	A2	G2	XCorr A2	XCorr G2	B2	H2	XCorr B2	XCorr H2	C2	XCorr C2	D2	XCorr D2	E2	XCorr E2	F2	XCorr F2	# Missed Cleavages
	IETLIFDDIR	1	2	1	B6SGS6		1234.68	0.034	0.2835									Medium	2.06781							0
B4FBW3	Uncharacterized protein OS=Zea mays PE=2 SV=1 - [B4FBW3_MAIZE]	3.05	2	1	1	1					1.61582	3.05	1	1																		0							491	54.35	6.72705
	Sequence	# PSMs	# Proteins	# Protein Groups	Protein Group Accessions	Modifications	MH+ [Da]	q-Value	PEP	A2	G2	XCorr A2	XCorr G2	B2	H2	XCorr B2	XCorr H2	C2	XCorr C2	D2	XCorr D2	E2	XCorr E2	F2	XCorr F2	# Missed Cleavages
	HLFHWETNPLSWAMR	1	2	1	B4FBW3	M14(Oxidation)	1940.94	0	0.6974					High		1.61582										0
B4FYP4	Glucan endo-1,3-beta-glucosidase 7 OS=Zea mays PE=2 SV=1 - [B4FYP4_MAIZE]	3.04	1	1	1	1																													3.58622	3.04	1	1	427	44.3865	5.14795
	Sequence	# PSMs	# Proteins	# Protein Groups	Protein Group Accessions	Modifications	MH+ [Da]	q-Value	PEP	A2	G2	XCorr A2	XCorr G2	B2	H2	XCorr B2	XCorr H2	C2	XCorr C2	D2	XCorr D2	E2	XCorr E2	F2	XCorr F2	# Missed Cleavages
	TDLTANYDVGLAK	1	1	1	B4FYP4		1380.7	0	0.134						High		3.58622									0
Q9XGC6	Adenosine kinase (Fragment) OS=Zea mays PE=1 SV=1 - [Q9XGC6_MAIZE]	3.02	3	1	1	1													2.09508	3.02	1	1																	331	36.0093	5.33838
	Sequence	# PSMs	# Proteins	# Protein Groups	Protein Group Accessions	Modifications	MH+ [Da]	q-Value	PEP	A2	G2	XCorr A2	XCorr G2	B2	H2	XCorr B2	XCorr H2	C2	XCorr C2	D2	XCorr D2	E2	XCorr E2	F2	XCorr F2	# Missed Cleavages
	ISQLPLASGK	1	3	1	Q9XGC6		1013.6	0	5.03e-06											High	2.09508					0
B4FTV7	Uncharacterized protein OS=Zea mays GN=ZEAMMB73_644696 PE=2 SV=1 - [B4FTV7_MAIZE]	3.01	2	1	1	1						0																0			0	3.01	1	1		0			266	29.9371	8.63135
	Sequence	# PSMs	# Proteins	# Protein Groups	Protein Group Accessions	Modifications	MH+ [Da]	q-Value	PEP	A2	G2	XCorr A2	XCorr G2	B2	H2	XCorr B2	XCorr H2	C2	XCorr C2	D2	XCorr D2	E2	XCorr E2	F2	XCorr F2	# Missed Cleavages
	QVIGNVLK	1	2	1	B4FTV7		870.538	0	0.202		High		1.1168													0
B4F7S4	Uncharacterized protein OS=Zea mays PE=2 SV=1 - [B4F7S4_MAIZE]	3.01	2	1	1	1													0	3.01	1	1																	366	39.7	9.01221
	Sequence	# PSMs	# Proteins	# Protein Groups	Protein Group Accessions	Modifications	MH+ [Da]	q-Value	PEP	A2	G2	XCorr A2	XCorr G2	B2	H2	XCorr B2	XCorr H2	C2	XCorr C2	D2	XCorr D2	E2	XCorr E2	F2	XCorr F2	# Missed Cleavages
	DEQDVALKQLR	1	2	1	B4F7S4		1314.7	0.003	0.000948											High	1.3675					1
K7U478	Putative WRKY DNA-binding domain superfamily protein OS=Zea mays GN=ZEAMMB73_705905 PE=4 SV=1 - [K7U478_MAIZE]	2.98	1	1	1	1													2.06803	2.98	1	1		0															672	71.6502	7.1958
	Sequence	# PSMs	# Proteins	# Protein Groups	Protein Group Accessions	Modifications	MH+ [Da]	q-Value	PEP	A2	G2	XCorr A2	XCorr G2	B2	H2	XCorr B2	XCorr H2	C2	XCorr C2	D2	XCorr D2	E2	XCorr E2	F2	XCorr F2	# Missed Cleavages
	LASGTGAGNEHASPPDYGQR	1	1	1	K7U478		1984.89	0.006	0.3182											High	2.06803					0
K7VFA3	Uncharacterized protein OS=Zea mays GN=ZEAMMB73_783836 PE=4 SV=1 - [K7VFA3_MAIZE]	2.96	1	1	1	1													2.00687	2.96	1	1																	473	50.5012	8.22119
	Sequence	# PSMs	# Proteins	# Protein Groups	Protein Group Accessions	Modifications	MH+ [Da]	q-Value	PEP	A2	G2	XCorr A2	XCorr G2	B2	H2	XCorr B2	XCorr H2	C2	XCorr C2	D2	XCorr D2	E2	XCorr E2	F2	XCorr F2	# Missed Cleavages
	VGNNIPGFTSAGVR	1	1	1	K7VFA3		1388.73	0.019	0.3182											Medium	2.00687					0
B4F9J5	Glutamate dehydrogenase OS=Zea mays PE=2 SV=1 - [B4F9J5_MAIZE]	2.92	3	1	1	2																	2.55507	2.92	1	1	2.76558	2.92	1	1									411	44.0416	6.39209
	Sequence	# PSMs	# Proteins	# Protein Groups	Protein Group Accessions	Modifications	MH+ [Da]	q-Value	PEP	A2	G2	XCorr A2	XCorr G2	B2	H2	XCorr B2	XCorr H2	C2	XCorr C2	D2	XCorr D2	E2	XCorr E2	F2	XCorr F2	# Missed Cleavages
	VIAISDVTGAVK	2	3	1	B4F9J5		1172.69	0	0.05991													High	2.55507	High	2.76558	0
B8A1H0	Uncharacterized protein OS=Zea mays PE=2 SV=1 - [B8A1H0_MAIZE]	2.86	1	1	1	2													4.85073	2.86	1	2																	315	34.2191	6.02393
	Sequence	# PSMs	# Proteins	# Protein Groups	Protein Group Accessions	Modifications	MH+ [Da]	q-Value	PEP	A2	G2	XCorr A2	XCorr G2	B2	H2	XCorr B2	XCorr H2	C2	XCorr C2	D2	XCorr D2	E2	XCorr E2	F2	XCorr F2	# Missed Cleavages
	IEMVQLEPK	1	1	1	B8A1H0		1086.58	0.003	0.000948											High	2.77591					0
	IEMVQLEPK	1	1	1	B8A1H0	M3(Oxidation)	1102.58	0.003	0.000948											High	2.07482					0
B4FPM1	Uncharacterized protein OS=Zea mays PE=2 SV=1 - [B4FPM1_MAIZE]	2.72	2	1	1	1																	3.19086	2.72	1	1													368	38.9925	5.89697
	Sequence	# PSMs	# Proteins	# Protein Groups	Protein Group Accessions	Modifications	MH+ [Da]	q-Value	PEP	A2	G2	XCorr A2	XCorr G2	B2	H2	XCorr B2	XCorr H2	C2	XCorr C2	D2	XCorr D2	E2	XCorr E2	F2	XCorr F2	# Missed Cleavages
	APEYLALNDK	1	2	1	B4FPM1		1133.58	0	0.0924													High	3.19086			0
B4FTP2	Uncharacterized protein OS=Zea mays PE=2 SV=1 - [B4FTP2_MAIZE]	2.67	2	1	1	1										0				0				0				0				0			0	2.67	1	1	300	33.132	6.94678
	Sequence	# PSMs	# Proteins	# Protein Groups	Protein Group Accessions	Modifications	MH+ [Da]	q-Value	PEP	A2	G2	XCorr A2	XCorr G2	B2	H2	XCorr B2	XCorr H2	C2	XCorr C2	D2	XCorr D2	E2	XCorr E2	F2	XCorr F2	# Missed Cleavages
	AAVLPTPR	1	2	1	B4FTP2		824.496	0.047	0.417						Medium		0.777812									0
C0PD23	Uncharacterized protein OS=Zea mays GN=ZEAMMB73_490689 PE=2 SV=1 - [C0PD23_MAIZE]	2.65	3	1	1	1						0								0											1.63565	2.65	1	1					415	45.3141	8.95361
	Sequence	# PSMs	# Proteins	# Protein Groups	Protein Group Accessions	Modifications	MH+ [Da]	q-Value	PEP	A2	G2	XCorr A2	XCorr G2	B2	H2	XCorr B2	XCorr H2	C2	XCorr C2	D2	XCorr D2	E2	XCorr E2	F2	XCorr F2	# Missed Cleavages
	MAEDIILDFTK	1	3	1	C0PD23	M1(Oxidation)	1311.66	0.037	0.3218		Medium		1.63565													0
B6TEY8	Flavonol sulfotransferase-like OS=Zea mays PE=2 SV=1 - [B6TEY8_MAIZE]	2.59	2	1	1	4		0				0			0	2.59	1	1	0	2.59	1	1		0				0			0	2.59	1	1	1.60197	2.59	1	1	348	38.7954	6.53662
	Sequence	# PSMs	# Proteins	# Protein Groups	Protein Group Accessions	Modifications	MH+ [Da]	q-Value	PEP	A2	G2	XCorr A2	XCorr G2	B2	H2	XCorr B2	XCorr H2	C2	XCorr C2	D2	XCorr D2	E2	XCorr E2	F2	XCorr F2	# Missed Cleavages
	IVYVCRDPK	4	2	1	B6TEY8	C5(Carbamidomethyl)	1149.61	0	0.202		High		1.55464		Medium		1.60197	High	1.54443	Medium	1.13176					1
B7ZZR2	Uncharacterized protein OS=Zea mays PE=2 SV=1 - [B7ZZR2_MAIZE]	2.58	4	1	1	1		0				0				0															3.3746	2.58	1	1					659	72.3954	6.75635
	Sequence	# PSMs	# Proteins	# Protein Groups	Protein Group Accessions	Modifications	MH+ [Da]	q-Value	PEP	A2	G2	XCorr A2	XCorr G2	B2	H2	XCorr B2	XCorr H2	C2	XCorr C2	D2	XCorr D2	E2	XCorr E2	F2	XCorr F2	# Missed Cleavages
	GSFITSTGALATLSGAK	1	4	1	B7ZZR2		1581.84	0	0.03016		High		3.3746													0
P27928	Ribosomal protein S3, mitochondrial OS=Zea mays GN=RPS3 PE=3 SV=1 - [RT03_MAIZE]	2.5	3	1	1	1																		0			2.06532	2.5	1	1		0							559	64.193	10.3013
	Sequence	# PSMs	# Proteins	# Protein Groups	Protein Group Accessions	Modifications	MH+ [Da]	q-Value	PEP	A2	G2	XCorr A2	XCorr G2	B2	H2	XCorr B2	XCorr H2	C2	XCorr C2	D2	XCorr D2	E2	XCorr E2	F2	XCorr F2	# Missed Cleavages
	LIKGIEMMIEIILR	1	3	1	P27928	M8(Oxidation)	1687.97	0	0.3517															High	2.06532	1
C0PDD2	Uncharacterized protein OS=Zea mays PE=2 SV=1 - [C0PDD2_MAIZE]	2.47	1	1	1	1																	0	2.47	1	1													566	61.8892	7.15186
	Sequence	# PSMs	# Proteins	# Protein Groups	Protein Group Accessions	Modifications	MH+ [Da]	q-Value	PEP	A2	G2	XCorr A2	XCorr G2	B2	H2	XCorr B2	XCorr H2	C2	XCorr C2	D2	XCorr D2	E2	XCorr E2	F2	XCorr F2	# Missed Cleavages
	MAVQATFAGDGGCR	1	1	1	C0PDD2	C13(Carbamidomethyl)	1440.62	0.045	0.3123													Medium	1.37713			0
B4FHI1	Uncharacterized protein OS=Zea mays PE=2 SV=2 - [B4FHI1_MAIZE]	2.39	3	1	1	2		0				0				0			0	2.39	1	1		0			0	2.39	1	1		0				0			376	40.4601	4.86865
	Sequence	# PSMs	# Proteins	# Protein Groups	Protein Group Accessions	Modifications	MH+ [Da]	q-Value	PEP	A2	G2	XCorr A2	XCorr G2	B2	H2	XCorr B2	XCorr H2	C2	XCorr C2	D2	XCorr D2	E2	XCorr E2	F2	XCorr F2	# Missed Cleavages
	LYNGINGMR	2	3	1	B4FHI1		1037.52	0	0.3388											High	1.28315			High	1.11429	0
B4FS39	Uncharacterized protein OS=Zea mays PE=2 SV=1 - [B4FS39_MAIZE]	2.31	2	1	1	2														0			0	2.31	1	1						0			0	2.31	1	1	346	39.633	6.93213
	Sequence	# PSMs	# Proteins	# Protein Groups	Protein Group Accessions	Modifications	MH+ [Da]	q-Value	PEP	A2	G2	XCorr A2	XCorr G2	B2	H2	XCorr B2	XCorr H2	C2	XCorr C2	D2	XCorr D2	E2	XCorr E2	F2	XCorr F2	# Missed Cleavages
	MFGRGSPR	2	2	1	B4FS39	M1(Oxidation)	923.45	0.045	0.3137						Medium		1.11708					Medium	1.4662			1
K7TGA1	Uncharacterized protein OS=Zea mays GN=ZEAMMB73_701491 PE=3 SV=1 - [K7TGA1_MAIZE]	2.31	9	1	1	1																	2.34356	2.31	1	1													432	49.2596	6.3667
	Sequence	# PSMs	# Proteins	# Protein Groups	Protein Group Accessions	Modifications	MH+ [Da]	q-Value	PEP	A2	G2	XCorr A2	XCorr G2	B2	H2	XCorr B2	XCorr H2	C2	XCorr C2	D2	XCorr D2	E2	XCorr E2	F2	XCorr F2	# Missed Cleavages
	IGLAFDVMGR	1	9	1	K7TGA1	M8(Oxidation)	1094.56	0.021	0.2343													Medium	2.34356			0
E9NQE1	Phosphoenolpyruvate carboxylase OS=Zea mays GN=pepc PE=2 SV=1 - [E9NQE1_MAIZE]	2.27	7	2	2	3																					0	0.93	1	1	3.5032	2.27	2	2					970	109.234	6.03662
	Sequence	# PSMs	# Proteins	# Protein Groups	Protein Group Accessions	Modifications	MH+ [Da]	q-Value	PEP	A2	G2	XCorr A2	XCorr G2	B2	H2	XCorr B2	XCorr H2	C2	XCorr C2	D2	XCorr D2	E2	XCorr E2	F2	XCorr F2	# Missed Cleavages
	LPYNVSLIR	2	5	1	E9NQE1		1074.63	0	0.1008		High		1.33787											High	1.53114	0
	LADLQSAPASVER	1	6	1	E9NQE1		1356.71	0	0.04745		High		3.5032													0
K7UJB2	Nucleolar GTP-binding protein 1 OS=Zea mays GN=ZEAMMB73_404421 PE=3 SV=1 - [K7UJB2_MAIZE]	2.24	2	1	1	1													0	2.24	1	1		0															669	76.2391	9.62744
	Sequence	# PSMs	# Proteins	# Protein Groups	Protein Group Accessions	Modifications	MH+ [Da]	q-Value	PEP	A2	G2	XCorr A2	XCorr G2	B2	H2	XCorr B2	XCorr H2	C2	XCorr C2	D2	XCorr D2	E2	XCorr E2	F2	XCorr F2	# Missed Cleavages
	NIIEMCSITALAHLR	1	2	1	K7UJB2	M5(Oxidation); C6(Carbamidomethyl)	1757.9	0.046	0.4542											Medium	1.56712					0
B0FLE9	Starch branching enzyme III OS=Zea mays PE=2 SV=1 - [B0FLE9_MAIZE]	1.78	2	1	1	1		0															2.05476	1.78	1	1													899	103.474	6.29053
	Sequence	# PSMs	# Proteins	# Protein Groups	Protein Group Accessions	Modifications	MH+ [Da]	q-Value	PEP	A2	G2	XCorr A2	XCorr G2	B2	H2	XCorr B2	XCorr H2	C2	XCorr C2	D2	XCorr D2	E2	XCorr E2	F2	XCorr F2	# Missed Cleavages
	GRIAWLEKYVPTISHK	1	2	1	B0FLE9		1898.06	0.036	0.3073													Medium	2.05476			2
B8A3D0	Uncharacterized protein OS=Zea mays PE=2 SV=1 - [B8A3D0_MAIZE]	1.45	1	1	1	1										0																			2.22991	1.45	1	1	622	66.4293	4.98291
	Sequence	# PSMs	# Proteins	# Protein Groups	Protein Group Accessions	Modifications	MH+ [Da]	q-Value	PEP	A2	G2	XCorr A2	XCorr G2	B2	H2	XCorr B2	XCorr H2	C2	XCorr C2	D2	XCorr D2	E2	XCorr E2	F2	XCorr F2	# Missed Cleavages
	IPAVQELVK	1	1	1	B8A3D0		996.607	0	0.1394						High		2.22991									0
K7W5Z1	Uncharacterized protein OS=Zea mays GN=ZEAMMB73_854563 PE=4 SV=1 - [K7W5Z1_MAIZE]	1.44	1	1	1	1						0							0	1.44	1	1						0								0			557	61.659	5.5542
	Sequence	# PSMs	# Proteins	# Protein Groups	Protein Group Accessions	Modifications	MH+ [Da]	q-Value	PEP	A2	G2	XCorr A2	XCorr G2	B2	H2	XCorr B2	XCorr H2	C2	XCorr C2	D2	XCorr D2	E2	XCorr E2	F2	XCorr F2	# Missed Cleavages
	TILAIEYK	1	1	1	K7W5Z1		950.553	0.034	0.3281											Medium	1.11193					0
K7VG36	Uncharacterized protein OS=Zea mays GN=ZEAMMB73_608283 PE=4 SV=1 - [K7VG36_MAIZE]	1.39	1	1	1	1									0	1.39	1	1																					577	63.5272	8.5874
	Sequence	# PSMs	# Proteins	# Protein Groups	Protein Group Accessions	Modifications	MH+ [Da]	q-Value	PEP	A2	G2	XCorr A2	XCorr G2	B2	H2	XCorr B2	XCorr H2	C2	XCorr C2	D2	XCorr D2	E2	XCorr E2	F2	XCorr F2	# Missed Cleavages
	HRAIKPSK	1	1	1	K7VG36		936.565	0	0.07592									High	0.237226							1
K7VFM5	Uncharacterized protein OS=Zea mays GN=ZEAMMB73_462899 PE=4 SV=1 - [K7VFM5_MAIZE]	1.35	1	1	1	1	0	1.35	1	1										0																			1111	124.392	8.66064
	Sequence	# PSMs	# Proteins	# Protein Groups	Protein Group Accessions	Modifications	MH+ [Da]	q-Value	PEP	A2	G2	XCorr A2	XCorr G2	B2	H2	XCorr B2	XCorr H2	C2	XCorr C2	D2	XCorr D2	E2	XCorr E2	F2	XCorr F2	# Missed Cleavages
	SRPELKRLHTLLILK	1	1	1	K7VFM5		1817.13	0	0.755019	High		0.780017														2
B4FYD2	Uncharacterized protein OS=Zea mays GN=ZEAMMB73_937174 PE=2 SV=1 - [B4FYD2_MAIZE]	1.24	1	1	1	2		0				0				0				0				0			1.7302	1.24	1	1		0			1.69139	1.24	1	1	565	58.8869	8.26514
	Sequence	# PSMs	# Proteins	# Protein Groups	Protein Group Accessions	Modifications	MH+ [Da]	q-Value	PEP	A2	G2	XCorr A2	XCorr G2	B2	H2	XCorr B2	XCorr H2	C2	XCorr C2	D2	XCorr D2	E2	XCorr E2	F2	XCorr F2	# Missed Cleavages
	LARMIPR	2	1	1	B4FYD2		856.523	0	0.3749						Medium		1.69139							High	1.7302	1
K7TV85	Non-lysosomal glucosylceramidase OS=Zea mays GN=ZEAMMB73_659971 PE=3 SV=1 - [K7TV85_MAIZE]	1.16	1	1	1	1													0	1.16	1	1																	951	107.032	6.29053
	Sequence	# PSMs	# Proteins	# Protein Groups	Protein Group Accessions	Modifications	MH+ [Da]	q-Value	PEP	A2	G2	XCorr A2	XCorr G2	B2	H2	XCorr B2	XCorr H2	C2	XCorr C2	D2	XCorr D2	E2	XCorr E2	F2	XCorr F2	# Missed Cleavages
	QNNTASDILHR	1	1	1	K7TV85		1268.63	0.034	0.3182											Medium	1.5056					0
Q8S462	Putative gag-pol-orf2 OS=Zea mays GN=Z092E12.14 PE=4 SV=1 - [Q8S462_MAIZE]	1.09	1	1	1	1		0				0			1.81076	1.09	1	1																					1007	113.272	8.93896
	Sequence	# PSMs	# Proteins	# Protein Groups	Protein Group Accessions	Modifications	MH+ [Da]	q-Value	PEP	A2	G2	XCorr A2	XCorr G2	B2	H2	XCorr B2	XCorr H2	C2	XCorr C2	D2	XCorr D2	E2	XCorr E2	F2	XCorr F2	# Missed Cleavages
	FSKWIEDHHIR	1	1	1	Q8S462		1467.74	0	0.05934									High	1.81076							1
K7U658	Uncharacterized protein OS=Zea mays GN=ZEAMMB73_246912 PE=4 SV=1 - [K7U658_MAIZE]	1.05	1	1	1	12		0				0				0			6.85761	1.05	1	5	0	1.05	1	1	1.87156	1.05	1	3	1.8763	1.05	1	1	1.78221	1.05	1	2	762	83.9994	8.89502
	Sequence	# PSMs	# Proteins	# Protein Groups	Protein Group Accessions	Modifications	MH+ [Da]	q-Value	PEP	A2	G2	XCorr A2	XCorr G2	B2	H2	XCorr B2	XCorr H2	C2	XCorr C2	D2	XCorr D2	E2	XCorr E2	F2	XCorr F2	# Missed Cleavages
	VASLLSPR	12	1	1	K7U658		842.507	0	0.3749		Medium		1.8763		Medium		1.78221			Medium	1.82002	Medium	1.32985	High	1.87156	0
K7VM50	Uncharacterized protein OS=Zea mays GN=ZEAMMB73_293892 PE=4 SV=1 - [K7VM50_MAIZE]	0.94	2	1	1	1		0				0				0				0				0				0				0			1.68158	0.94	1	1	1383	154.479	6.17627
	Sequence	# PSMs	# Proteins	# Protein Groups	Protein Group Accessions	Modifications	MH+ [Da]	q-Value	PEP	A2	G2	XCorr A2	XCorr G2	B2	H2	XCorr B2	XCorr H2	C2	XCorr C2	D2	XCorr D2	E2	XCorr E2	F2	XCorr F2	# Missed Cleavages
	KSLEGNAFSNQHR	1	2	1	K7VM50		1487.75	0.047	0.4206						Medium		1.68158									1
Q8W0V2	Lipoxygenase OS=Zea mays PE=3 SV=1 - [Q8W0V2_MAIZE]	0.93	2	1	1	1									0	0.93	1	1																					864	96.4302	6.0874
	Sequence	# PSMs	# Proteins	# Protein Groups	Protein Group Accessions	Modifications	MH+ [Da]	q-Value	PEP	A2	G2	XCorr A2	XCorr G2	B2	H2	XCorr B2	XCorr H2	C2	XCorr C2	D2	XCorr D2	E2	XCorr E2	F2	XCorr F2	# Missed Cleavages
	GTVVLMRK	1	2	1	Q8W0V2		903.547	0.049	0.3698									Medium	1.54903							1
P23225	Ferredoxin-dependent glutamate synthase, chloroplastic OS=Zea mays GN=GLSF PE=1 SV=1 - [GLTB_MAIZE]	0.8	1	1	1	1		0			0	0.8	1	1		0				0				0				0								0			1616	175.063	6.63916
	Sequence	# PSMs	# Proteins	# Protein Groups	Protein Group Accessions	Modifications	MH+ [Da]	q-Value	PEP	A2	G2	XCorr A2	XCorr G2	B2	H2	XCorr B2	XCorr H2	C2	XCorr C2	D2	XCorr D2	E2	XCorr E2	F2	XCorr F2	# Missed Cleavages
	TDLLKPKHISLVK	1	1	1	P23225		1491.92	0	0.675201					High		1.11498										1
